# Supplementary material for: Automated control for investigation of the insufflation-ventilation interaction in experimental laparoscopy
Source: PLoS One. 2023 May 5;18(5):e0285108. doi: 10.1371/journal.pone.0285108 (PMC10162516; doi:10.1371/journal.pone.0285108)
Supplement: S1 Data — (XLSX) [file pone.0285108.s002.xlsx]

## Sheet: Sheet1
Time	Masimo Root	SpO2_Masimo Radical	SpO2_Acutronic Fabian	FiO2_Acutronic Fabian	IAP	etCO2_Acutronic Fabian	RR_Acutronic Fabian	Peep_Acutronic Fabian	pmean_Acutronic Fabian	Pip_Acutronic Fabian	HR_Acutronic Fabian	HR_Gettinge Pulsioflex	Sys_Gettinge Pulsioflex	BPmean_Gettinge Pulsioflex	Dia_Gettinge Pulsioflex	CO_Gettinge Pulsioflex
[HH:mm:ss]	[-]	[%]	[%]	[%]	[mmHg]	[kPa]	[1/min]	[cmH2O]	[cmH2O]	[cmH2O]	[1/min]	[1/min]	[mmHg]	[mmHg]	[mmHg]	[L/min]
00:00:01	0.36	97	99	58	0	6.5	31	4.8	9.6	18.1	86	85	91.2	58.9	42.9	3.59
00:00:02	0.36	97	99	58	0	6.5	31	4.8	9.6	18.1	86	85	91	58.8	42.8	3.57
00:00:03	0.36	97	99	58	0	6.5	31	4.8	9.7	17.9	86	85	91	58.8	42.8	3.56
00:00:04	0.36	97	99	58	0	6.5	31	4.8	9.7	17.9	85	85	91.1	58.8	42.8	3.55
00:00:05	0.36	97	99	58	0	6.5	31	4.7	9.6	17.7	85	85	91.2	58.9	42.8	3.55
00:00:06	0.36	97	99	58	0	6.5	31	4.7	9.6	17.7	85	85	91.1	58.9	42.8	3.54
00:00:07	0.36	97	99	58	0	6.5	31	4.6	9.6	17.8	85	85	91.1	58.9	42.8	3.54
00:00:08	0.36	97	99	58	0	6.5	31	4.6	9.6	17.8	85	85	91.1	58.9	42.8	3.54
00:00:09	0.36	97	100	58	0	6.5	31	4.7	9.6	17.6	85	85	91.1	58.9	42.8	3.54
00:00:10	0.36	97	100	58	0	6.5	31	4.7	9.6	17.6	85	85	91.1	58.9	42.8	3.54
00:00:11	0.36	97	99	58	0	6.5	31	4.8	9.6	17.4	85	85	91	58.9	42.8	3.54
00:00:12	0.36	97	99	58	0	6.5	31	4.8	9.6	17.4	85	85	91.1	58.9	42.8	3.53
00:00:13	0.36	97	99	58	0	6.5	31	4.7	9.5	17.6	85	85	91.2	58.9	42.9	3.53
00:00:14	0.36	97	99	58	0	6.5	31	4.7	9.5	17.6	85	85	91.5	59.1	43	3.54
00:00:15	0.36	97	100	58	0	6.5	31	4.7	9.5	17.8	85	85	91.5	59.1	43	3.54
00:00:16	0.36	97	100	58	0	6.5	31	4.7	9.5	17.8	85	85	91.5	59.1	43.1	3.54
00:00:17	0.36	97	100	58	0	6.5	31	4.7	9.6	17.6	85	85	91.4	59.1	43.1	3.54
00:00:18	0.36	97	100	58	0	6.5	31	4.7	9.6	17.6	85	85	91.5	59.1	43.2	3.54
00:00:19	0.36	97	100	58	0	6.5	31	4.8	9.6	17.4	85	85	91.5	59.1	43.1	3.54
00:00:20	0.36	97	100	58	0	6.5	31	4.8	9.6	17.4	85	84	91.5	59.1	43.1	3.54
00:00:21	0.36	97	99	58	0	6.5	31	4.7	9.5	17.6	85	85	91.5	59.1	43.1	3.54
00:00:22	0.35	97	99	58	0	6.5	31	4.7	9.5	17.6	85	84	91.5	59	43.1	3.54
00:00:23	0.35	97	100	58	0	6.5	31	4.6	9.5	17.9	85	84	91.4	59	43.1	3.54
00:00:24	0.35	97	100	58	0	6.5	31	4.6	9.5	17.9	85	84	91.3	59	43	3.54
00:00:25	0.35	97	100	58	0	6.4	31	4.7	9.7	17.6	85	84	91.3	58.9	43	3.55
00:00:26	0.35	97	99	58	0	6.4	31	4.8	9.6	17.4	85	84	91.2	58.9	42.9	3.55
00:00:27	0.35	97	99	58	0	6.4	31	4.8	9.6	17.4	85	84	91.1	58.8	42.9	3.56
00:00:28	0.35	97	99	58	0	6.4	31	4.8	9.5	17.7	85	85	91.1	58.8	42.9	3.56
00:00:29	0.35	97	99	58	0	6.4	31	4.8	9.5	17.7	85	85	91	58.8	42.9	3.56
00:00:30	0.35	97	100	58	0	6.4	31	4.6	9.5	17.8	85	85	91.1	58.8	42.9	3.57
00:00:31	0.35	97	100	58	0	6.4	31	4.6	9.5	17.8	85	85	91.2	58.9	42.9	3.57
00:00:32	0.35	97	100	58	0	6.4	30	4.7	9.6	17.6	85	85	91.4	59	43	3.57
00:00:33	0.34	97	100	58	0	6.4	30	4.7	9.6	17.6	85	85	91.5	59.1	43.1	3.57
00:00:34	0.34	97	99	58	0	6.4	30	4.7	9.4	17.2	85	85	91.7	59.2	43.2	3.57
00:00:35	0.34	97	99	58	0	6.4	30	4.8	9.3	17.2	85	84	91.8	59.3	43.2	3.56
00:00:36	0.34	97	99	58	0	6.4	30	4.8	9.3	17.1	85	84	92	59.4	43.3	3.56
00:00:37	0.34	97	100	58	0	6.4	30	4.8	9.2	17.1	85	84	92.1	59.4	43.4	3.56
00:00:38	0.34	97	100	58	0	6.4	30	4.8	9.2	17.3	85	84	92.2	59.5	43.4	3.55
00:00:39	0.34	97	100	58	0	6.4	30	4.8	9.2	17.3	85	84	92.3	59.5	43.5	3.55
00:00:40	0.34	97	100	58	0	6.4	30	4.7	9.3	17.5	85	84	92.3	59.6	43.5	3.54
00:00:41	0.35	97	99	58	0	6.4	30	4.6	9.4	17.5	85	84	92.4	59.6	43.5	3.54
00:00:42	0.35	97	99	58	0	6.4	30	4.6	9.4	17.3	84	84	92.3	59.5	43.4	3.54
00:00:43	0.35	97	99	58	0	6.4	30	4.9	9.3	17.3	84	84	92.2	59.4	43.3	3.54
00:00:44	0.35	97	99	58	0	6.4	30	4.9	9.3	17	84	84	92.1	59.3	43.3	3.54
00:00:45	0.35	97	100	58	0	6.4	30	4.8	9.2	17	84	84	92	59.2	43.2	3.54
00:00:46	0.35	97	100	58	0	6.4	30	4.8	9.2	17.2	84	84	91.8	59.1	43.1	3.54
00:00:47	0.35	97	100	58	0	6.4	30	4.8	9.2	17.2	85	84	91.7	59.1	43	3.54
00:00:48	0.35	97	100	58	0	6.5	30	4.7	9.3	17.6	85	84	91.6	59	42.9	3.54
00:00:49	0.34	97	100	58	0	6.5	30	4.8	9.4	17.6	85	84	91.6	66.9	42.9	3.54
00:00:50	0.34	97	100	58	0	6.5	30	4.8	9.4	17.3	85	84	91.5	81.9	42.9	3.54
00:00:51	0.34	97	100	58	0	6.5	30	4.6	9.3	17.3	85	NaN	NaN	96.7	NaN	NaN
00:00:52	0.34	97	100	58	0	6.5	30	4.6	9.3	17.5	85	NaN	NaN	107.5	NaN	NaN
00:00:53	0.34	97	100	58	0	6.5	30	4.7	9.4	17.5	85	NaN	NaN	124.2	NaN	NaN
00:00:54	0.34	97	100	58	0	6.5	30	4.7	9.4	17.3	85	NaN	NaN	140.9	NaN	NaN
00:00:55	0.34	97	100	58	0	6.5	30	4.7	9.3	17.3	85	NaN	NaN	157.6	NaN	NaN
00:00:56	0.34	97	100	58	0	6.5	30	4.7	9.3	17	85	NaN	NaN	174.4	NaN	NaN
00:00:57	0.34	97	100	58	0	6.5	30	4.7	9.3	17	85	NaN	NaN	193.7	NaN	NaN
00:00:58	0.34	97	100	58	0	6.5	30	4.8	9.2	17.2	85	84	216.9	206.4	41.9	3.52
00:00:59	0.34	97	100	58	0	6.5	30	4.8	9.3	17.2	85	84	269.4	212.2	41.7	3.52
00:01:00	0.34	97	100	58	0	6.5	30	4.8	9.3	17.6	85	NaN	NaN	1425.6	NaN	NaN
00:01:01	0.34	97	99	58	0	6.5	30	4.7	9.4	17.6	85	NaN	NaN	1413	NaN	NaN
00:01:02	0.34	97	99	58	0	6.5	30	4.7	9.4	17.3	85	NaN	NaN	1393.4	NaN	NaN
00:01:03	0.34	97	99	58	0	6.5	30	4.6	9.3	17.3	85	NaN	NaN	1374	NaN	NaN
00:01:04	0.34	97	99	58	0	6.5	30	4.6	9.3	17.5	85	NaN	NaN	1371.2	NaN	NaN
00:01:05	0.34	97	99	58	0	6.5	30	4.6	9.3	17.5	85	NaN	NaN	1365.7	NaN	NaN
00:01:06	0.34	97	99	58	0	6.5	30	4.6	9.4	17.2	85	NaN	NaN	1360.2	NaN	NaN
00:01:07	0.34	97	99	58	0	6.5	30	4.8	9.3	17.2	85	NaN	NaN	1354.7	NaN	NaN
00:01:08	0.34	97	99	58	0	6.5	30	4.8	9.3	17	85	NaN	NaN	1340.2	NaN	NaN
00:01:09	0.34	97	99	58	0	6.5	30	4.8	9.2	17	85	NaN	NaN	1320.8	NaN	NaN
00:01:10	0.34	97	100	58	0	6.5	30	4.8	9.2	17.3	85	NaN	NaN	1308.1	NaN	NaN
00:01:11	0.34	97	100	58	0	6.5	30	4.7	9.3	17.3	84	NaN	NaN	1302.2	NaN	NaN
00:01:12	0.34	97	100	58	0	6.4	29	4.7	9.3	17.5	84	NaN	NaN	88.8	NaN	NaN
00:01:13	0.34	97	100	58	0	6.4	29	4.6	9.2	17.5	83	NaN	NaN	93.3	NaN	NaN
00:01:14	0.34	97	100	58	0	6.4	29	4.6	9.2	17.8	83	NaN	NaN	97.7	NaN	NaN
00:01:15	0.34	97	99	58	0	6.4	29	4.6	9.2	17.8	82	NaN	NaN	102	NaN	NaN
00:01:16	0.35	97	99	58	0	6.4	29	4.7	9.3	17.6	82	NaN	NaN	93.7	NaN	NaN
00:01:17	0.35	97	100	58	0	6.4	29	4.7	9.3	17.6	82	NaN	NaN	87.9	NaN	NaN
00:01:18	0.35	97	100	58	0	6.4	29	4.7	9.3	17.6	82	NaN	NaN	83.5	NaN	NaN
00:01:19	0.35	97	100	58	0	6.4	29	4.8	9.3	17.2	82	NaN	NaN	79	NaN	NaN
00:01:20	0.35	97	100	58	0	6.4	29	4.7	9.2	17.2	82	NaN	NaN	90.3	NaN	NaN
00:01:21	0.35	97	99	58	0	6.4	29	4.7	9.2	17	83	NaN	279.1	109.5	43.3	NaN
00:01:22	0.36	97	100	58	0	6.4	29	4.7	9.2	17	83	NaN	279.1	109.2	43.3	NaN
00:01:23	0.36	97	100	58	0	6.4	29	4.9	9.1	16.7	84	NaN	279.1	108.1	43.3	NaN
00:01:24	0.36	97	100	58	0	6.4	29	4.9	9.1	16.7	84	NaN	279.1	117	43.3	NaN
00:01:25	0.35	97	99	58	0	6.4	29	4.8	9	16.6	85	NaN	279.1	119.7	43.3	NaN
00:01:26	0.35	97	99	58	0	6.4	29	4.8	9	16.6	85	NaN	279.1	131.4	43.3	NaN
00:01:27	0.35	97	99	58	0	6.4	29	4.8	8.9	16.7	85	NaN	279.1	144.9	43.3	NaN
00:01:28	0.35	97	100	58	0	6.4	29	4.9	9	16.7	85	NaN	279.1	161.1	43.3	NaN
00:01:29	0.35	97	100	58	0	6.5	29	4.9	9	17	86	NaN	279.1	171.8	43.3	NaN
00:01:30	0.35	97	99	58	0	6.5	29	4.9	9	17	86	NaN	279.1	181.1	43.3	NaN
00:01:31	0.35	97	99	58	0	6.5	29	4.8	9.1	17.3	86	NaN	279.1	189	43.3	NaN
00:01:32	0.35	97	99	58	0	6.5	29	4.8	9.1	17.3	86	NaN	279.1	192.9	43.3	NaN
00:01:33	0.35	97	99	58	0	6.5	29	4.8	9.1	17.6	86	NaN	279.1	191.2	43.3	NaN
00:01:34	0.35	97	99	58	0	6.5	29	4.8	9.1	17.6	86	NaN	NaN	208.9	NaN	NaN
00:01:35	0.35	97	99	58	0	6.5	29	4.8	9.2	17.3	86	NaN	NaN	224	NaN	NaN
00:01:36	0.35	97	99	58	0	6.5	29	4.8	9.2	17.3	86	NaN	NaN	224	NaN	NaN
00:01:37	0.35	97	99	58	0	6.5	29	4.8	9.2	17.1	85	NaN	NaN	230.1	NaN	NaN
00:01:38	0.35	97	99	58	0	6.5	29	4.8	9.2	17.1	85	NaN	NaN	227.3	NaN	NaN
00:01:39	0.35	97	100	58	0	6.5	29	4.7	9.1	16.9	85	NaN	NaN	219.4	NaN	NaN
00:01:40	0.35	97	99	58	0	6.5	29	4.7	9.1	16.9	85	NaN	NaN	203.3	NaN	NaN
00:01:41	0.34	97	99	58	0	6.5	29	4.8	9	17	85	NaN	NaN	187.3	NaN	NaN
00:01:42	0.34	97	99	58	0	6.5	29	4.8	9	17	85	NaN	NaN	171.2	NaN	NaN
00:01:43	0.34	97	99	58	0	6.5	29	4.7	9.1	17.2	85	NaN	NaN	156.5	NaN	NaN
00:01:44	0.34	97	100	58	0	6.5	29	4.6	9.2	17.2	85	NaN	NaN	139	NaN	NaN
00:01:45	0.34	97	100	58	0	6.5	29	4.6	9.2	17.2	85	NaN	NaN	121.5	NaN	NaN
00:01:46	0.34	97	100	58	0	6.5	29	4.6	9.2	17.5	85	NaN	NaN	104	NaN	NaN
00:01:47	0.34	97	100	58	0	6.5	29	4.6	9.2	17.5	85	NaN	NaN	90.1	NaN	NaN
00:01:48	0.34	97	100	58	0	6.5	29	4.5	9.2	17.3	85	NaN	NaN	81.3	NaN	NaN
00:01:49	0.34	97	99	58	0	6.5	29	4.5	9.2	17.3	85	NaN	NaN	72.6	NaN	NaN
00:01:50	0.34	97	99	58	0	6.5	29	4.6	9.2	17.1	85	NaN	NaN	63.8	NaN	NaN
00:01:51	0.34	97	99	58	0	6.5	29	4.8	9.1	17.1	85	NaN	NaN	58.4	NaN	NaN
00:01:52	0.34	97	99	58	0	6.5	28	4.8	9.1	16.8	85	84	89.4	58.3	42	NaN
00:01:53	0.34	97	100	58	0	6.5	28	4.8	9.1	16.8	85	84	90	58.3	42	NaN
00:01:54	0.34	97	100	58	0	6.5	28	4.7	8.9	16.6	85	84	90.1	58.2	42	NaN
00:01:55	0.34	97	99	58	0	6.5	28	4.7	8.9	16.6	85	84	90.1	58.1	42	NaN
00:01:56	0.34	97	99	58	0	6.5	28	4.6	8.8	16.4	85	84	90.3	58.1	42	NaN
00:01:57	0.34	97	99	58	0	6.5	28	4.6	8.8	16.4	85	84	90.2	58.1	42	3.56
00:01:58	0.34	97	99	58	0	6.5	28	4.6	8.7	16.6	85	84	90.4	58.1	42	3.6
00:01:59	0.34	97	99	58	0	6.5	28	4.6	8.7	16.6	84	84	90.4	58.1	42	3.61
00:02:00	0.34	97	99	58	0	6.6	28	4.6	8.8	16.8	85	84	90.5	58.1	42.1	3.63
00:02:01	0.34	97	99	58	0	6.6	28	4.6	8.8	16.8	85	84	90.4	58	42.1	3.63
00:02:02	0.34	97	99	58	0	6.6	28	4.6	8.8	16.8	85	84	90.5	58	42.1	3.63
00:02:03	0.33	97	99	58	0	6.6	28	4.6	8.9	16.9	85	84	90.4	58	42.1	3.63
00:02:04	0.33	97	99	58	0	6.6	28	4.6	8.9	16.9	85	84	90.5	58.1	42.1	3.63
00:02:05	0.32	97	99	58	0	6.6	28	4.6	8.9	17.1	85	84	90.5	58	42.1	3.63
00:02:06	0.32	97	99	58	0	6.6	28	4.6	8.9	17.1	85	84	90.5	58.1	42.1	3.63
00:02:07	0.32	97	99	58	0	6.6	28	4.6	9	17	85	84	90.6	58	42	3.63
00:02:08	0.31	97	99	58	0	6.6	28	4.6	9	17	85	84	90.5	58	42	3.63
00:02:09	0.31	97	99	58	0	6.6	28	4.7	9	16.6	84	84	90.5	58	42	3.63
00:02:10	0.31	97	99	58	0	6.6	28	4.7	9	16.6	84	84	90.6	58	42	3.62
00:02:11	0.3	97	99	58	0	6.6	28	4.6	8.9	17	84	84	90.7	57.9	41.8	3.64
00:02:12	0.3	97	99	58	0	6.6	28	4.6	8.9	17	84	84	90.6	57.9	41.7	3.64
00:02:13	0.3	97	99	58	0	NaN	28	4.7	8.9	17.2	84	84	90.6	57.9	41.7	3.64
00:02:14	0.3	97	99	58	0	NaN	28	4.7	8.9	17.2	84	84	90.5	57.8	41.7	3.64
00:02:15	0.29	97	99	58	0	NaN	28	4.7	8.9	17.2	84	84	90.5	57.8	41.7	3.64
00:02:16	0.29	97	99	58	0	NaN	28	4.7	8.9	17.2	84	84	90.5	57.8	41.6	3.63
00:02:17	0.29	97	99	58	0	NaN	28	4.7	8.9	17.2	84	84	90.4	57.8	41.6	3.63
00:02:18	0.29	97	99	58	0	NaN	28	4.7	8.9	17.2	84	85	90.4	57.9	41.6	3.71
00:02:19	0.29	97	99	58	0	NaN	28	4.7	8.9	17.2	85	90	88.2	57.4	42	3.66
00:02:20	0.29	97	99	58	0	NaN	28	4.7	8.9	17.2	85	91	86.2	56.8	42	3.66
00:02:21	0.29	97	99	58	0	NaN	28	4.7	8.9	17.2	84	92	86.1	56.7	41.7	3.69
00:02:22	0.29	97	99	58	0	NaN	28	4.7	8.9	17.2	84	91	85.9	56.5	40.9	3.74
00:02:23	0.29	97	99	58	0	NaN	28	4.7	8.9	17.2	84	91	85.8	56.4	41	3.7
00:02:24	0.29	97	99	58	0	NaN	28	4.7	8.9	17.2	83	91	85.8	56.4	40.9	3.69
00:02:25	0.29	97	99	58	0	NaN	28	4.7	8.9	17.2	83	91	85.8	56.3	40.7	3.67
00:02:26	0.29	97	99	58	0	NaN	28	4.7	8.9	17.2	83	91	85.6	56.1	40.6	3.64
00:02:27	0.29	97	99	58	0	NaN	28	4.7	8.9	17.2	83	91	85.2	55.9	40.5	3.61
00:02:28	0.29	97	99	58	0	NaN	28	4.7	8.9	17.2	83	91	84.7	55.6	40.3	3.58
00:02:29	0.29	97	99	58	0	NaN	28	4.7	8.9	17.2	83	91	84.2	55.2	40.2	3.55
00:02:30	0.29	97	99	58	0	NaN	28	4.7	8.9	17.2	83	90	83.7	54.7	39.4	3.48
00:02:31	0.29	97	99	58	0	NaN	28	4.7	8.9	17.2	83	83	85.4	54.8	38.7	3.54
00:02:32	0.29	97	99	58	0	NaN	28	4.7	8.9	17.2	83	83	87.2	55.2	38.6	3.54
00:02:33	0.29	97	99	58	0	NaN	28	4.7	8.9	17.2	83	83	86.6	55	38.9	3.5
00:02:34	0.29	97	99	58	0	NaN	28	4.7	8.9	17.2	84	83	86	54.9	39.4	3.45
00:02:35	0.28	97	99	58	0	NaN	28	4.8	10.9	16.4	84	84	85.3	54.6	39.3	3.46
00:02:36	0.28	97	99	58	0	NaN	28	4.8	10.9	16.4	85	84	84.9	54.4	39.2	3.47
00:02:37	0.28	97	99	58	0	NaN	28	4.8	8.9	16	85	84	84.5	54.2	39.1	3.49
00:02:38	0.28	97	99	58	0	7.4	28	4.8	8.9	16	85	84	84.3	54.1	39	3.51
00:02:39	0.28	97	99	58	0	7.4	28	4.8	8.6	16.3	85	84	84.4	54.1	39	3.54
00:02:40	0.28	97	99	58	0	7.4	28	4.8	8.6	16.3	85	85	84.5	54.1	38.9	3.58
00:02:41	0.27	97	99	58	0	7.4	28	4.8	8.7	16.4	85	85	84.7	54.3	38.9	3.62
00:02:42	0.27	97	99	58	0	7.4	28	4.8	8.7	16.4	85	84	84.7	54.4	39.4	3.61
00:02:43	0.27	97	99	58	0	7.4	28	4.9	8.7	16.7	85	85	85	54.5	39.4	3.64
00:02:44	0.27	97	99	58	0	7.4	28	4.9	8.7	16.7	85	85	84.8	54.3	39.4	3.65
00:02:45	0.27	97	99	58	0	7.4	28	4.8	8.8	16.7	85	85	85.1	54.1	39.3	3.67
00:02:46	0.27	97	99	58	0	7.4	28	4.8	8.8	16.7	85	85	85.5	54.2	39.3	3.7
00:02:47	0.27	97	99	58	0	7.4	28	4.8	8.8	16.7	85	85	85.9	54.4	39.4	3.73
00:02:48	0.27	97	99	58	0	7.2	28	4.8	8.9	16.7	85	84	85.9	54.5	39.5	3.74
00:02:49	0.27	97	99	58	0	7.2	28	4.8	8.9	16.7	85	85	86	54.6	39.6	3.76
00:02:50	0.28	97	99	58	0	7	28	4.8	8.9	17	85	84	86.3	54.7	38.4	4
00:02:51	0.28	97	99	58	0	7	28	4.8	8.9	17	85	84	86.4	54.8	38.4	4
00:02:52	0.28	97	99	58	0	7	28	4.9	8.9	16.8	85	84	86.7	54.9	38.6	4
00:02:53	0.28	97	99	58	0	7	28	4.9	8.9	16.8	85	85	86.1	55	38.7	4.05
00:02:54	0.28	97	99	58	0	7	28	4.8	8.9	16.6	85	85	84.2	54.5	38.9	4.07
00:02:55	0.28	97	99	58	0	7	28	4.8	8.9	16.6	85	85	84.3	55	39.2	4.11
00:02:56	0.28	97	99	58	0	7	28	4.9	8.8	16.9	85	91	82.6	54.7	39.5	3.95
00:02:57	0.28	97	99	58	0	7	28	4.9	8.8	16.9	85	91	83	54.8	40.1	3.89
00:02:58	0.28	97	99	58	0	7	28	4.9	8.9	17	85	92	82.6	54.8	40.4	3.9
00:02:59	0.28	97	99	58	0	7	28	4.9	8.9	17	84	93	80.4	54.2	40.5	3.91
00:03:00	0.28	97	99	58	0	7	28	4.9	8.9	17	85	93	80.9	54.4	40.3	3.92
00:03:01	0.28	97	99	58	0	7	28	4.9	8.9	16.8	84	93	81.1	54.5	40.3	3.87
00:03:02	0.29	97	99	58	0	7	28	4.9	8.9	16.8	85	93	81.1	54.5	41.3	3.61
00:03:03	0.29	97	99	58	0	7	NaN	4.9	8.9	16.5	85	93	81.2	54.5	41.2	3.62
00:03:04	0.29	97	99	58	0	7	NaN	4.9	8.9	16.5	85	93	81.3	54.5	41.2	3.6
00:03:05	0.29	97	99	58	3.75	7	NaN	4.9	4.9	16.5	85	92	82.1	54.6	41.1	3.53
00:03:06	0.29	97	99	58	3.75	7	NaN	6.8	5	16.5	84	91	84.4	55.2	41	3.53
00:03:07	0.29	97	99	58	3.75	6.8	NaN	6.8	5	16.5	85	90	84.5	54.8	41	3.52
00:03:08	0.3	97	99	58	3.75	6.8	NaN	7.3	5	16.5	85	85	86.4	55.6	40.8	3.64
00:03:09	0.3	97	99	58	3.75	6.8	NaN	7.5	5	16.5	84	85	86.5	56	40.3	3.67
00:03:10	0.3	97	99	58	3.75	6.8	28	7.5	5	16.5	84	84	87.2	56.1	40.1	3.65
00:03:11	0.3	97	99	58	3.75	6.8	28	5	5	16.5	84	84	89.2	56.8	40.1	3.65
00:03:12	0.3	97	99	58	3.75	6.8	27	5.1	5.8	19.8	84	83	89	56.8	40.3	3.65
00:03:13	0.3	97	99	58	3.75	6.8	27	5.1	5.8	19.8	84	83	89.1	56.7	40.3	3.67
00:03:14	0.3	97	99	58	3.75	7.4	27	4.7	9.8	19.3	84	83	89.2	56.7	40.7	3.63
00:03:15	0.3	97	99	58	3.75	7.4	27	4.7	9.8	19.3	83	83	89.2	56.7	40.7	3.63
00:03:16	0.3	97	99	58	3.75	7.4	27	4.7	9.8	19.3	83	82	89.2	56.7	40.6	3.64
00:03:17	0.3	97	99	58	3.75	7.4	27	4.6	9.5	18.4	83	82	89.1	56.6	40.5	3.65
00:03:18	0.3	97	99	58	3.75	7.4	27	4.6	9.5	18.4	83	82	89.1	56.5	40.5	3.65
00:03:19	0.3	97	99	58	3.75	7.4	27	4.5	9.3	17.6	83	82	89	56.4	40.4	3.66
00:03:20	0.3	97	99	58	3.75	7.4	27	4.5	9.3	17.6	82	82	88.8	56.2	40.2	3.67
00:03:21	0.3	97	99	58	3.75	7.4	27	4.7	9	17	82	82	88.7	56.1	40.1	3.67
00:03:22	0.3	97	99	58	3.75	7.4	27	4.7	9	17	82	82	88.4	56	40	3.67
00:03:23	0.3	97	99	58	3.75	7.4	27	4.8	8.8	16.8	83	82	88.3	55.8	39.9	3.68
00:03:24	0.29	97	99	58	3.75	7.1	27	4.8	8.8	16.8	83	82	88.1	55.7	39.9	3.67
00:03:25	0.29	97	99	58	3.75	7.1	27	4.8	8.8	16.8	83	82	88	55.7	39.9	3.67
00:03:26	0.29	97	99	58	3.75	7.1	27	4.8	8.7	16.6	83	82	87.7	55.6	39.8	3.67
00:03:27	0.29	97	99	58	3.75	7	27	4.8	8.7	16.6	83	82	87.7	55.6	39.9	3.67
00:03:28	0.29	97	99	58	3.75	7	27	4.9	8.7	16.4	83	83	87.7	55.6	39.9	3.67
00:03:29	0.28	97	99	58	3.75	7	27	4.9	8.7	16.4	84	83	87.8	55.7	40	3.68
00:03:30	0.28	97	99	58	3.75	7	27	4.9	8.6	15.8	84	83	87.9	55.8	40.1	3.68
00:03:31	0.28	97	99	58	3.75	7	27	4.9	8.6	15.8	84	83	88.1	56	40.2	3.69
00:03:32	0.28	97	99	58	3.75	7	27	4.9	8.4	15.5	84	83	88.3	56.2	40.3	3.69
00:03:33	0.28	97	99	58	3.75	7	27	4.9	8.4	15.5	84	83	88.5	56.3	40.4	3.7
00:03:34	0.28	97	99	58	3.75	7	27	4.8	8.3	15.2	84	83	88.9	56.5	40.6	3.7
00:03:35	0.28	97	99	58	3.75	7	27	4.8	8.3	15.2	84	83	89.1	56.7	40.7	3.71
00:03:36	0.28	97	99	58	3.75	7	27	4.8	8.3	15.2	84	83	89.4	56.8	40.8	3.71
00:03:37	0.28	97	99	58	3.75	7	27	4.8	8.2	15.3	84	83	89.6	57	40.9	3.71
00:03:38	0.28	97	99	58	3.75	7	27	4.8	8.2	15.3	84	83	89.9	57.1	41	3.71
00:03:39	0.28	97	99	58	3.75	7	27	4.7	8.3	15.6	84	82	90.1	57.2	41.1	3.71
00:03:40	0.28	97	99	58	3.75	7	27	4.7	8.3	15.6	83	82	90.2	57.3	41.1	3.71
00:03:41	0.28	97	99	58	3.75	7	27	4.7	8.4	15.7	83	82	90.5	57.4	41.1	3.71
00:03:42	0.29	97	99	58	3.75	7	27	4.7	8.4	15.7	83	82	90.6	57.4	41.2	3.7
00:03:43	0.29	97	99	58	3.75	7	27	4.6	8.4	15.9	83	82	90.8	57.5	41.2	3.7
00:03:44	0.29	97	99	58	3.75	6.9	27	4.6	8.4	15.9	83	82	90.8	57.5	41.2	3.69
00:03:45	0.29	97	99	58	3.75	6.9	27	4.6	8.4	15.9	83	82	91	57.5	41.2	3.68
00:03:46	0.29	97	99	58	3.75	6.9	27	4.5	8.5	16.1	82	82	90.9	57.5	41.2	3.68
00:03:47	0.29	97	99	58	3.75	6.9	27	4.5	8.5	16.1	82	82	91	57.5	41.2	3.67
00:03:48	0.3	97	99	58	3.75	6.9	27	4.5	8.6	16.4	82	81	90.9	57.5	41.1	3.66
00:03:49	0.3	97	99	58	3.75	6.9	27	4.5	8.6	16.4	82	81	90.9	57.5	41.1	3.65
00:03:50	0.3	97	99	58	3.75	6.9	27	4.6	8.6	16.6	82	81	90.9	57.4	41.1	3.65
00:03:51	0.3	97	99	58	3.75	6.9	27	4.6	8.6	16.6	82	81	90.8	57.4	41	3.64
00:03:52	0.3	97	99	58	3.75	6.9	27	4.6	8.7	16.4	81	81	90.8	57.3	41	3.64
00:03:53	0.3	97	99	58	3.75	6.9	27	4.6	8.7	16.4	81	81	90.7	57.2	40.9	3.64
00:03:54	0.3	97	99	58	3.75	6.9	27	4.6	8.7	16.4	81	81	90.8	57.2	40.9	3.64
00:03:55	0.3	97	99	58	3.75	6.9	27	4.6	8.7	16.2	81	81	90.6	57.2	40.8	3.64
00:03:56	0.3	97	99	58	3.75	6.9	27	4.6	8.7	16.2	81	81	90.7	57.2	40.8	3.64
00:03:57	0.3	97	99	58	3.75	6.9	27	4.6	8.6	16.4	81	81	90.7	57.2	40.8	3.64
00:03:58	0.3	97	99	58	3.75	6.8	27	4.6	8.6	16.4	81	81	90.8	57.2	40.8	3.65
00:03:59	0.3	97	99	58	3.75	6.8	27	4.6	8.6	16.2	82	81	90.8	57.2	40.8	3.64
00:04:00	0.3	97	99	58	3.75	6.8	27	4.6	8.6	16.2	81	81	90.9	57.3	40.9	3.64
00:04:01	0.3	97	99	58	3.75	6.8	27	4.6	8.6	16.1	81	81	91	57.3	40.9	3.64
00:04:02	0.3	97	99	58	3.75	6.8	27	4.6	8.6	16.1	81	81	91	57.4	40.9	3.64
00:04:03	0.3	97	99	58	3.75	6.8	27	4.6	8.5	16.2	81	81	91.2	57.4	41	3.64
00:04:04	0.3	97	99	58	3.75	6.8	27	4.6	8.5	16.2	81	81	91.1	57.4	41	3.64
00:04:05	0.3	97	99	58	3.75	6.8	27	4.6	8.5	16.2	81	81	91.2	57.5	41	3.64
00:04:06	0.3	97	99	58	3.75	6.9	27	4.7	8.6	16.4	81	81	91.2	57.5	41	3.63
00:04:07	0.3	97	99	58	3.75	6.9	27	4.7	8.6	16.4	81	81	91.2	57.5	41	3.63
00:04:08	0.3	97	99	58	3.75	6.9	27	4.7	8.6	16.7	81	81	91.2	57.4	41	3.63
00:04:09	0.3	97	99	58	3.75	6.9	27	4.7	8.6	16.7	81	81	91.2	57.4	41	3.64
00:04:10	0.3	97	99	58	3.75	6.9	27	4.6	8.7	16.4	81	81	91.1	57.4	40.9	3.63
00:04:11	0.3	97	99	58	3.75	6.9	27	4.6	8.7	16.4	81	81	91.1	57.4	40.9	3.63
00:04:12	0.3	97	99	58	3.75	6.9	27	4.7	8.7	16.2	81	81	91.2	57.4	40.9	3.63
00:04:13	0.3	97	99	58	3.75	6.9	27	4.7	8.7	16.2	81	81	91.1	57.4	40.9	3.63
00:04:14	0.3	97	99	58	3.75	6.9	27	4.7	8.7	16.2	81	81	91.2	57.4	40.9	3.63
00:04:15	0.3	97	99	58	3.75	6.9	27	4.6	8.6	16.3	81	81	91.2	57.4	40.9	3.63
00:04:16	0.3	97	99	58	3.75	6.9	27	4.6	8.6	16.3	81	81	91.3	57.4	40.9	3.63
00:04:17	0.3	97	99	58	3.75	6.9	27	4.6	8.6	16.6	81	81	91.3	57.4	40.8	3.63
00:04:18	0.3	97	99	58	3.75	6.9	27	4.6	8.6	16.6	81	81	91.4	57.4	40.8	3.63
00:04:19	0.3	97	99	58	3.75	6.9	27	4.7	8.7	16.4	81	80	91.4	57.4	40.8	3.63
00:04:20	0.3	97	100	58	3.75	6.9	27	4.7	8.7	16.4	81	80	91.4	57.4	40.8	3.63
00:04:21	0.3	97	100	58	3.75	6.9	27	4.6	8.7	16.2	81	80	91.4	57.4	40.8	3.62
00:04:22	0.3	97	99	58	3.75	6.9	27	4.6	8.7	16.2	80	80	91.3	57.4	40.8	3.62
00:04:23	0.31	97	99	58	3.75	6.9	27	4.6	8.6	16.4	80	80	91.4	57.4	40.8	3.62
00:04:24	0.31	97	99	58	3.75	6.9	27	4.6	8.6	16.4	80	80	91.3	57.4	40.8	3.62
00:04:25	0.31	97	99	58	3.75	6.9	27	4.6	8.6	16.4	80	80	91.4	57.4	40.8	3.62
00:04:26	0.31	97	99	58	3.75	6.9	27	4.5	8.7	16.2	80	80	91.4	57.4	40.8	3.62
00:04:27	0.31	97	99	58	3.75	6.9	27	4.5	8.7	16.2	80	80	91.4	57.5	40.8	3.62
00:04:28	0.31	97	99	58	3.75	6.9	27	4.6	8.6	16.5	81	80	91.5	57.5	40.8	3.62
00:04:29	0.31	97	99	58	3.75	6.9	27	4.6	8.6	16.5	80	80	91.5	57.5	40.8	3.63
00:04:30	0.31	97	99	58	3.75	6.9	27	4.5	8.7	16.6	81	80	91.6	57.5	40.9	3.62
00:04:31	0.31	97	99	58	3.75	6.9	27	4.5	8.7	16.6	81	80	91.5	57.5	40.9	3.62
00:04:32	0.31	97	99	58	3.75	6.9	27	4.6	8.7	16.4	80	80	91.7	57.6	40.9	3.62
00:04:33	0.31	97	99	58	3.75	6.9	27	4.6	8.7	16.4	80	80	91.6	57.5	40.8	3.62
00:04:34	0.31	97	99	58	3.75	6.9	27	4.6	8.7	16.4	80	80	91.7	57.5	40.8	3.62
00:04:35	0.31	97	99	58	3.75	6.9	27	4.5	8.7	16.2	80	80	91.6	57.5	40.8	3.62
00:04:36	0.31	97	99	58	3.75	6.8	27	4.5	8.7	16.2	80	80	91.7	57.5	40.7	3.62
00:04:37	0.31	97	99	58	3.75	6.8	27	4.7	8.6	16	80	80	91.6	57.4	40.7	3.61
00:04:38	0.31	97	99	58	3.75	6.8	27	4.7	8.6	16	80	80	91.5	57.3	40.6	3.61
00:04:39	0.31	97	99	58	3.75	6.8	27	4.8	8.5	16.2	80	80	91.4	57.2	40.5	3.62
00:04:40	0.31	97	99	58	3.75	6.8	27	4.8	8.5	16.2	80	80	91.3	57.2	40.4	3.62
00:04:41	0.31	97	99	58	3.75	6.8	27	4.7	8.6	16.3	80	80	91.3	57.2	40.4	3.62
00:04:42	0.31	97	100	58	3.75	6.8	27	4.7	8.6	16.3	80	80	91.2	57.1	40.4	3.62
00:04:43	0.31	97	100	58	3.75	6.8	27	4.8	8.6	16.2	80	80	91.4	57.2	40.5	3.62
00:04:44	0.31	97	100	58	3.75	6.8	27	4.8	8.6	16.2	80	80	91.4	57.2	40.5	3.62
00:04:45	0.31	97	99	58	3.75	6.8	27	4.8	8.6	16.2	80	80	91.5	57.3	40.5	3.62
00:04:46	0.31	97	99	58	3.75	6.9	27	4.7	8.6	16.4	80	80	91.5	57.3	40.5	3.62
00:04:47	0.31	97	99	58	3.75	6.9	27	4.7	8.6	16.4	80	80	91.6	57.4	40.5	3.62
00:04:48	0.31	97	99	58	3.75	6.9	27	4.8	8.6	16.2	80	80	91.7	57.4	40.6	3.62
00:04:49	0.31	97	99	58	3.75	6.9	27	4.8	8.6	16.2	80	80	91.7	57.4	40.6	3.63
00:04:50	0.31	97	99	58	3.75	6.9	27	4.9	8.6	16.4	80	79	91.7	57.4	40.6	3.63
00:04:51	0.31	97	99	58	3.75	6.9	27	4.9	8.6	16.4	80	80	91.7	57.3	40.6	3.63
00:04:52	0.31	97	100	58	3.75	6.9	27	4.8	8.6	16.3	80	79	91.7	57.3	40.5	3.63
00:04:53	0.31	97	100	58	3.75	6.9	27	4.8	8.6	16.3	80	79	91.6	57.2	40.5	3.63
00:04:54	0.31	97	100	58	3.75	6.9	27	4.8	8.6	16.3	80	80	91.6	57.2	40.4	3.63
00:04:55	0.31	97	99	58	3.75	6.9	27	4.9	8.6	16.4	80	80	91.4	57.1	40.4	3.64
00:04:56	0.31	97	99	58	3.75	6.9	27	4.9	8.6	16.4	80	80	91.3	57	40.3	3.64
00:04:57	0.31	97	99	58	3.75	6.9	27	4.8	8.6	16.3	80	80	91.3	57	40.3	3.64
00:04:58	0.31	97	99	58	3.75	6.9	27	4.8	8.6	16.3	80	80	91.3	57	40.3	3.65
00:04:59	0.31	97	99	58	3.75	6.9	27	4.9	8.6	16.6	80	80	91.3	57	40.3	3.65
00:05:00	0.31	97	99	58	3.75	6.9	27	4.9	8.6	16.6	80	80	91.2	57	40.3	3.66
00:05:01	0.31	97	99	58	3.75	6.9	27	4.9	8.6	16.3	80	80	91.3	57.1	40.3	3.65
00:05:02	0.31	97	99	58	3.75	6.9	27	4.9	8.6	16.3	80	80	91.3	57.1	40.3	3.65
00:05:03	0.31	97	99	58	3.75	6.9	27	4.9	8.6	16.3	80	80	91.4	57.2	40.4	3.65
00:05:04	0.31	97	99	58	3.75	6.9	27	4.9	8.6	16.6	80	80	91.4	57.2	40.4	3.65
00:05:05	0.31	97	99	58	3.75	6.9	27	4.9	8.6	16.6	80	80	91.5	57.3	40.4	3.65
00:05:06	0.31	97	99	58	3.75	7	27	4.9	8.6	16.3	80	80	91.5	57.3	40.4	3.65
00:05:07	0.31	97	99	58	3.75	7	27	4.9	8.6	16.3	80	80	91.6	57.3	40.4	3.66
00:05:08	0.32	97	99	58	3.75	7	27	4.9	8.6	16.5	81	80	91.6	57.3	40.5	3.66
00:05:09	0.32	97	99	58	3.75	7	27	4.9	8.6	16.5	81	80	91.5	57.3	40.4	3.66
00:05:10	0.32	97	100	58	3.75	7	27	5	8.6	16.8	81	80	91.5	57.2	40.4	3.66
00:05:11	0.32	97	100	58	3.75	7	27	5	8.6	16.8	81	80	91.4	57.2	40.3	3.67
00:05:12	0.32	97	100	58	3.75	7	27	4.9	8.7	16.6	81	80	91.4	57.2	40.3	3.67
00:05:13	0.32	97	99	58	3.75	7	27	4.9	8.7	16.6	81	81	91.3	57.2	40.3	3.68
00:05:14	0.32	97	99	58	3.75	7	27	4.9	8.7	16.6	81	81	91.4	57.2	40.3	3.68
00:05:15	0.32	97	99	58	3.75	7	27	5	8.7	16.4	81	81	91.5	57.3	40.3	3.69
00:05:16	0.32	97	99	58	3.75	7	27	5	8.7	16.4	81	81	91.6	57.4	40.4	3.69
00:05:17	0.32	97	99	58	3.75	7	27	5	8.6	16.5	81	81	91.8	57.5	40.5	3.69
00:05:18	0.32	97	99	58	3.75	7	27	5	8.6	16.5	81	80	91.9	57.5	40.6	3.69
00:05:19	0.32	97	99	58	3.75	7	27	4.9	8.6	16.7	81	80	92	57.6	40.6	3.68
00:05:20	0.32	97	99	58	3.75	7	27	4.9	8.6	16.7	81	80	92.1	57.7	40.7	3.69
00:05:21	0.32	97	99	58	3.75	7	27	4.8	8.7	16.9	81	80	92.3	57.8	40.8	3.69
00:05:22	0.32	97	100	58	3.75	7	27	4.8	8.7	16.9	81	80	92.4	57.8	40.8	3.68
00:05:23	0.32	97	100	58	3.75	7	27	4.8	8.7	16.9	80	80	92.5	57.8	40.8	3.68
00:05:24	0.32	97	100	58	3.75	7	27	4.8	8.8	16.7	80	80	92.5	57.8	40.8	3.68
00:05:25	0.32	97	100	58	3.75	7	27	4.8	8.8	16.7	80	80	92.6	57.8	40.8	3.67
00:05:26	0.33	97	100	58	3.75	7	27	4.8	8.7	16.5	80	80	92.5	57.8	40.7	3.67
00:05:27	0.33	97	99	58	3.75	7	27	4.8	8.7	16.5	80	80	92.4	57.7	40.7	3.67
00:05:28	0.33	97	99	58	3.75	7	27	4.8	8.7	16.7	80	80	92.3	57.6	40.6	3.66
00:05:29	0.33	97	99	58	3.75	7	27	4.8	8.7	16.7	80	80	92.1	57.5	40.5	3.67
00:05:30	0.33	97	99	58	3.75	7	27	4.8	8.7	16.6	80	80	92.1	57.4	40.5	3.66
00:05:31	0.33	97	99	58	3.75	7	27	4.8	8.7	16.6	80	80	92	57.4	40.4	3.67
00:05:32	0.33	97	99	58	3.75	7	27	4.8	8.7	16.6	80	80	92	57.4	40.4	3.67
00:05:33	0.33	97	100	58	3.75	7	27	4.8	8.7	16.3	80	80	91.9	57.3	40.4	3.67
00:05:34	0.33	97	100	58	3.75	7	27	4.8	8.7	16.3	80	80	91.9	57.4	40.4	3.68
00:05:35	0.33	97	100	58	3.75	6.9	27	4.8	8.6	16.5	80	80	91.8	57.3	40.4	3.68
00:05:36	0.33	97	100	58	3.75	6.9	27	4.8	8.6	16.5	80	80	91.8	57.3	40.4	3.68
00:05:37	0.33	97	100	58	3.75	6.9	27	4.9	8.6	16.3	80	80	91.8	57.3	40.3	3.68
00:05:38	0.33	97	100	58	3.75	6.9	27	4.9	8.6	16.3	80	80	91.8	57.3	40.3	3.68
00:05:39	0.33	97	100	58	3.75	6.9	27	4.8	8.6	16.5	80	80	91.8	57.3	40.3	3.68
00:05:40	0.33	97	100	58	3.75	6.9	27	4.8	8.6	16.5	80	80	91.7	57.2	40.2	3.68
00:05:41	0.33	97	100	58	3.75	6.9	27	4.8	8.6	16.7	80	80	91.8	57.2	40.2	3.68
00:05:42	0.33	97	100	58	3.75	6.9	27	4.8	8.6	16.7	80	80	91.6	57.1	40.2	3.69
00:05:43	0.33	97	100	58	3.75	6.9	27	4.8	8.6	16.7	80	80	91.6	57.1	40.1	3.69
00:05:44	0.33	97	100	58	3.75	6.9	27	4.8	8.7	16.5	80	80	91.6	57.1	40.1	3.69
00:05:45	0.32	97	100	58	3.75	7	27	4.8	8.7	16.5	80	80	91.6	57.1	40.1	3.69
00:05:46	0.32	97	100	58	3.75	7	27	4.7	8.7	16.3	80	80	91.6	57.1	40.1	3.69
00:05:47	0.32	97	100	58	3.75	7	27	4.7	8.7	16.3	80	80	91.7	57.1	40.1	3.69
00:05:48	0.32	97	100	58	3.75	7	27	4.7	8.6	16.1	80	80	91.7	57.2	40.2	3.69
00:05:49	0.32	97	99	58	3.75	7	27	4.7	8.6	16.1	80	80	91.7	57.2	40.2	3.69
00:05:50	0.32	97	99	58	3.75	7	27	4.7	8.5	16.2	80	80	91.8	57.2	40.2	3.69
00:05:51	0.32	97	99	58	3.75	7	27	4.7	8.5	16.2	80	80	91.8	57.2	40.2	3.69
00:05:52	0.32	97	99	58	3.75	7	27	4.7	8.5	16.2	80	80	91.8	57.2	40.2	3.69
00:05:53	0.32	97	99	58	3.75	7	27	4.6	8.6	16.4	80	80	91.8	57.2	40.2	3.69
00:05:54	0.32	97	99	58	3.75	7	27	4.6	8.6	16.4	80	80	91.8	57.2	40.2	3.7
00:05:55	0.32	97	99	58	3.75	7	27	4.6	8.6	16.6	80	80	91.8	57.2	40.2	3.69
00:05:56	0.32	97	100	58	3.75	NaN	27	4.6	8.6	16.6	80	80	91.7	57.1	40.1	3.7
00:05:57	0.32	97	100	58	3.75	NaN	27	4.6	8.6	16.6	80	80	91.7	57.1	40.1	3.69
00:05:58	0.32	97	100	58	3.75	NaN	27	4.6	8.6	16.6	80	80	91.5	57	40.1	3.69
00:05:59	0.32	97	100	58	3.75	NaN	27	4.6	8.6	16.6	80	80	91.4	56.9	40	3.69
00:06:00	0.32	97	100	58	3.75	NaN	27	4.6	8.6	16.6	80	81	90.7	56.8	39.9	3.75
00:06:01	0.32	97	99	58	3.75	NaN	27	4.6	8.6	16.6	80	81	88.7	56.2	39.8	3.75
00:06:02	0.32	97	99	58	3.75	NaN	27	4.6	8.6	16.6	80	81	88.6	56	39.7	3.77
00:06:03	0.32	97	99	58	3.75	NaN	27	4.6	8.6	16.6	80	81	88.4	55.7	39	3.84
00:06:04	0.31	97	99	58	3.75	NaN	27	4.6	8.6	16.6	80	80	88.2	55.6	38.7	3.83
00:06:05	0.31	97	99	58	3.75	NaN	27	4.6	8.6	16.6	80	80	88.1	55.5	38.5	3.83
00:06:06	0.31	97	99	58	3.75	NaN	27	4.6	8.6	16.6	79	80	88	55.4	38.4	3.82
00:06:07	0.31	97	99	58	3.75	NaN	27	4.6	8.6	16.6	79	80	87.9	55.3	38.3	3.82
00:06:08	0.31	97	99	58	3.75	NaN	27	4.6	8.6	16.6	79	80	87.6	55.1	38.2	3.81
00:06:09	0.31	97	99	58	3.75	NaN	27	4.6	8.6	16.6	78	80	87.2	54.8	38	3.8
00:06:10	0.31	97	99	58	3.75	NaN	27	4.6	8.6	16.6	78	82	86.1	54.5	37.9	3.77
00:06:11	0.31	97	99	58	3.75	NaN	27	4.6	8.6	16.6	78	86	83.8	53.6	37.8	3.7
00:06:12	0.31	97	99	58	3.75	NaN	27	4.6	8.6	16.6	79	86	84	53.4	37.6	3.64
00:06:13	0.31	97	99	58	3.75	NaN	27	4.6	8.6	16.6	79	85	85.6	53.8	37.6	3.63
00:06:14	0.3	97	99	58	3.75	NaN	27	4.6	8.6	16.6	79	85	85.2	53.7	37.6	3.6
00:06:15	0.3	97	99	58	3.75	NaN	27	4.6	8.6	16.6	79	85	84.8	53.6	38.1	3.53
00:06:16	0.3	97	99	58	3.75	NaN	27	4.6	8.6	16.6	80	86	84.3	53.4	38.2	3.53
00:06:17	0.3	97	99	58	3.75	NaN	27	4.6	8.6	16.6	81	86	83.8	53.3	38.2	3.54
00:06:18	0.3	97	99	58	3.75	NaN	27	4.6	8.6	16.6	81	87	83.5	53.3	38.3	3.54
00:06:19	0.3	97	99	58	3.75	NaN	27	4.6	8.6	16.6	82	87	83.3	53.3	38.3	3.54
00:06:20	0.29	97	99	58	3.75	NaN	27	4.6	8.6	16.6	82	87	83.3	53.3	38.4	3.55
00:06:21	0.29	97	99	58	3.75	NaN	27	4.6	8.6	16.6	82	87	83.3	53.4	38.4	3.56
00:06:22	0.29	97	99	58	3.75	NaN	27	4.6	8.6	16.6	82	85	84.1	53.5	38.4	3.58
00:06:23	0.28	97	99	58	3.75	NaN	27	4.6	8.6	16.6	82	81	85.9	54.2	38.3	3.64
00:06:24	0.28	97	99	58	3.75	NaN	27	4.6	8.6	16.6	82	81	86	54.3	38.4	3.64
00:06:25	0.28	97	99	58	3.75	NaN	27	4.6	8.6	16.6	81	80	86.1	54.2	38.4	3.64
00:06:26	0.27	97	99	58	3.75	NaN	27	4.6	8.6	16.6	81	80	86.2	54.2	38.4	3.66
00:06:27	0.27	97	99	58	3.75	NaN	27	4.6	8.6	16.6	81	80	86.5	54.3	38.3	3.67
00:06:28	0.27	97	99	58	3.75	NaN	27	4.6	8.6	16.6	80	79	86.7	54.3	38.2	3.68
00:06:29	0.26	97	99	58	3.75	NaN	27	4.6	8.6	16.6	79	79	86.8	54.2	38.1	3.68
00:06:30	0.26	97	99	58	3.75	NaN	27	4.6	8.6	16.6	79	78	86.7	54.1	37.9	3.68
00:06:31	0.26	97	99	58	3.75	NaN	27	4.6	8.6	16.6	79	78	86.6	53.9	37.7	3.68
00:06:32	0.26	97	98	58	3.75	NaN	27	4.6	8.6	16.6	78	78	86.4	53.7	37.6	3.68
00:06:33	0.26	97	98	58	3.75	NaN	27	4.6	8.6	16.6	78	77	86.2	53.5	37.4	3.68
00:06:34	0.25	96	98	58	3.75	NaN	27	4.6	8.6	16.6	78	77	86.1	53.3	37.2	3.69
00:06:35	0.24	96	98	58	3.75	NaN	27	4.6	8.6	16.6	78	77	85.9	53.2	37.1	3.69
00:06:36	0.24	96	98	58	3.75	NaN	27	4.6	8.6	16.6	78	77	85.8	53.1	37	3.69
00:06:37	0.24	96	98	58	3.75	NaN	27	4.6	8.6	16.6	78	77	85.7	53	36.9	3.69
00:06:38	0.21	96	98	58	3.75	NaN	27	4.6	8.6	16.6	78	77	85.6	52.9	36.9	3.69
00:06:39	0.2	96	98	58	3.75	NaN	27	4.6	8.6	16.6	78	77	85.5	52.9	36.8	3.69
00:06:40	0.2	96	98	58	3.75	NaN	27	4.6	8.6	16.6	78	77	85.5	52.8	36.8	3.68
00:06:41	0.18	96	98	58	3.75	NaN	27	4.6	8.6	16.6	77	77	85.4	52.8	36.8	3.68
00:06:42	0.16	96	98	58	3.75	NaN	27	4.6	8.6	16.6	77	77	85.4	52.7	36.8	3.68
00:06:43	0.14	96	98	58	3.75	NaN	27	5.1	7.3	16.6	77	77	85.2	52.7	36.7	3.69
00:06:44	0.12	96	97	58	3.75	NaN	27	5.1	7.3	16.4	77	77	85.1	52.6	36.7	3.68
00:06:45	0.1	95	97	58	3.75	NaN	27	5.1	7.3	16.4	77	77	85	52.5	36.7	3.68
00:06:46	0.1	95	97	58	3.75	8.7	27	4.9	8.7	16.5	77	77	85	52.5	36.6	3.69
00:06:47	0.07	95	97	58	3.75	8.7	27	4.9	8.7	16.5	77	77	84.9	52.4	36.6	3.69
00:06:48	0.04	95	97	58	3.75	8.7	27	4.9	8.7	16.7	77	77	84.9	52.4	36.5	3.69
00:06:49	0.01	95	97	58	3.75	8.7	27	4.9	8.7	16.7	77	77	84.7	52.3	36.5	3.69
00:06:50	0	95	97	58	3.75	8.7	27	4.9	8.7	16.7	77	77	84.5	52.1	36.4	3.69
00:06:51	0	95	96	58	3.75	8.7	27	4.8	8.7	16.6	77	77	84.3	52	36.3	3.7
00:06:52	0	94	96	58	3.75	8.7	27	4.8	8.7	16.6	77	77	84.1	51.9	36.2	3.7
00:06:53	0	94	96	58	3.75	8.7	NaN	4.7	8.7	16.8	77	77	83.8	51.7	36.1	3.71
00:06:54	0	94	96	58	3.75	8.7	NaN	4.7	8.7	16.8	77	77	83.7	51.6	36	3.71
00:06:55	0	94	96	58	6	8.7	NaN	6.8	4.9	16.8	77	78	83.6	51.6	35.9	3.72
00:06:56	0	94	96	58	6	8.7	NaN	6.5	5	16.8	78	78	83.4	51.6	35.8	3.73
00:06:57	0	94	97	58	6	8.7	NaN	6.5	5	16.8	78	78	83.2	51.5	35.8	3.74
00:06:58	0	94	98	58	6	8.4	NaN	7	5	16.8	78	78	83.1	51.5	35.7	3.75
00:06:59	0	94	98	58	6	8.4	NaN	7.4	5	16.8	79	79	83	51.4	35.7	3.77
00:07:00	0	94	98	58	6	8.4	27	7.4	5	16.8	79	79	82.9	51.4	35.7	3.78
00:07:01	0	94	98	58	6	7.9	27	4.9	6	14.6	79	79	82.8	51.4	35.7	3.79
00:07:02	0	95	98	58	6	7.9	27	4.9	6	14.6	79	79	82.8	51.5	35.7	3.8
00:07:03	0	96	98	58	6	7.9	27	4.7	7	19	79	79	82.9	51.5	35.6	3.81
00:07:04	0	96	98	58	6	7.8	27	4.7	7	19	80	79	82.9	51.5	35.6	3.82
00:07:05	0	96	98	58	6	7.8	27	4.6	9.6	18.5	80	79	83	51.6	35.6	3.83
00:07:06	0	96	98	58	6	8.3	27	4.6	9.6	18.5	80	79	83	51.6	35.6	3.84
00:07:07	0	96	98	58	6	8.3	27	4.6	9.6	18.5	79	79	83	51.6	35.6	3.84
00:07:08	0	96	98	58	6	8.3	27	4.5	9.3	17.8	79	79	83.1	51.6	35.6	3.85
00:07:09	0	96	98	58	6	8.3	27	4.5	9.3	17.8	79	79	83.2	51.6	35.6	3.85
00:07:10	0	96	98	58	6	8.3	27	4.5	9.1	17.1	79	79	83.2	51.6	35.6	3.86
00:07:11	0	96	98	58	6	8.3	27	4.5	9.1	17.1	79	79	83.3	51.5	35.6	3.86
00:07:12	0	96	98	59	6	8.3	28	4.6	8.9	16.8	79	79	83.3	51.6	35.6	3.86
00:07:13	0.01	96	98	59	6	8.3	28	4.6	8.9	16.8	79	79	83.4	51.6	35.6	3.86
00:07:14	0.03	96	98	59	6	8.3	28	4.8	9	16.6	79	79	83.5	51.6	35.6	3.87
00:07:15	0.03	96	98	59	6	8.3	28	4.8	9	16.6	80	79	83.4	51.6	35.6	3.87
00:07:16	0.04	96	98	59	6	7.9	28	4.9	8.9	16.7	80	79	83.6	51.6	35.7	3.87
00:07:17	0.05	96	98	59	6	7.9	28	4.9	8.9	16.7	80	79	83.6	51.7	35.7	3.87
00:07:18	0.06	96	98	59	6	7.7	28	4.9	8.9	16.6	80	80	83.7	51.8	35.8	3.88
00:07:19	0.07	96	98	59	6	7.8	28	4.9	8.9	16.6	80	80	83.8	51.9	35.9	3.88
00:07:20	0.08	96	98	59	6	7.8	28	4.9	8.9	16.6	80	80	83.9	52.1	36	3.88
00:07:21	0.08	96	99	59	6	7.8	28	4.9	8.8	16.3	80	80	84.1	52.2	36.2	3.88
00:07:22	0.09	96	99	59	6	7.8	28	4.9	8.8	16.3	80	80	84.2	52.4	36.4	3.88
00:07:23	0.1	96	99	59	6	7.8	28	4.8	8.7	16	80	80	84.3	52.6	36.5	3.88
00:07:24	0.11	96	99	59	6	7.8	28	4.8	8.7	16	80	80	84.3	52.7	36.7	3.87
00:07:25	0.12	96	99	59	6	7.8	28	4.6	8.6	16.2	80	80	84.5	52.9	36.8	3.86
00:07:26	0.13	96	99	59	6	7.8	28	4.6	8.6	16.2	80	80	84.5	53	37	3.85
00:07:27	0.13	97	99	59	6	7.8	28	4.5	8.7	16.4	80	80	84.7	53.1	37.1	3.84
00:07:28	0.14	97	99	59	6	7.8	28	4.5	8.7	16.4	80	80	84.7	53.2	37.3	3.83
00:07:29	0.15	97	99	59	6	7.8	28	4.7	8.8	16.6	80	80	84.9	53.4	37.4	3.82
00:07:30	0.16	97	99	59	6	7.8	28	4.7	8.8	16.6	80	80	84.8	53.4	37.5	3.81
00:07:31	0.18	97	99	59	6	7.7	28	4.8	8.8	16.8	80	79	84.9	53.5	37.6	3.8
00:07:32	0.19	97	99	59	6	7.7	28	4.8	8.8	16.8	80	79	84.9	53.5	37.6	3.79
00:07:33	0.19	97	99	59	6	7.7	28	4.8	8.8	16.8	80	79	85	53.6	37.7	3.78
00:07:34	0.2	97	99	59	6	7.7	28	4.9	8.9	16.7	80	79	85.1	53.6	37.7	3.76
00:07:35	0.21	97	99	59	6	7.7	28	4.9	8.9	16.7	79	79	85.1	53.6	37.7	3.76
00:07:36	0.22	97	99	59	6	7.7	28	4.9	8.8	16.4	79	79	85.2	53.6	37.7	3.74
00:07:37	0.23	97	99	59	6	7.7	28	4.9	8.8	16.4	79	79	85.2	53.6	37.7	3.74
00:07:38	0.24	97	99	59	6	7.7	28	4.7	8.8	16.6	79	79	85.3	53.6	37.6	3.74
00:07:39	0.24	97	99	59	6	7.7	28	4.7	8.8	16.6	79	79	85.3	53.6	37.6	3.73
00:07:40	0.25	97	99	59	6	7.7	28	4.5	8.8	16.8	79	79	85.4	53.7	37.6	3.73
00:07:41	0.25	97	99	59	6	7.7	28	4.5	8.8	16.8	79	79	85.3	53.7	37.6	3.72
00:07:42	0.26	97	99	59	6	7.7	28	4.7	8.9	16.9	79	79	85.5	53.7	37.6	3.72
00:07:43	0.26	97	99	59	6	7.7	28	4.7	8.9	16.9	79	79	85.4	53.7	37.6	3.72
00:07:44	0.26	97	99	59	6	7.5	28	4.7	8.9	17.2	79	79	85.6	53.7	37.6	3.72
00:07:45	0.27	97	99	59	6	7.5	28	4.7	8.9	17.2	79	79	85.5	53.7	37.6	3.72
00:07:46	0.27	97	99	59	6	7.5	28	4.7	8.9	17.2	79	79	85.7	53.8	37.6	3.72
00:07:47	0.27	97	99	59	6	7.5	28	4.9	9	17.1	79	79	85.7	53.8	37.6	3.72
00:07:48	0.27	97	99	59	6	7.5	28	4.9	9	17.1	79	79	85.8	53.8	37.7	3.72
00:07:49	0.28	97	99	59	6	7.5	28	5	9	16.8	79	79	85.8	53.8	37.7	3.72
00:07:50	0.28	97	99	59	6	7.5	28	5	9	16.8	79	79	85.9	53.9	37.7	3.72
00:07:51	0.28	97	99	59	6	7.5	28	4.7	8.9	17	79	79	86	53.9	37.8	3.72
00:07:52	0.28	97	99	59	6	7.5	29	4.7	8.9	17	79	79	86	54	37.8	3.72
00:07:53	0.28	97	99	59	6	7.5	29	4.7	9.7	17.4	79	79	86.2	54.1	37.8	3.72
00:07:54	0.28	97	99	59	6	7.5	29	4.8	9.2	17.4	79	79	86.3	54.1	37.9	3.73
00:07:55	0.28	97	99	59	6	7.5	29	4.8	9.2	17.5	79	79	86.5	54.2	37.9	3.73
00:07:56	0.28	97	99	59	6	7.5	29	4.8	9.2	17.5	79	79	86.5	54.2	38	3.73
00:07:57	0.28	97	99	59	6	7.5	29	4.6	9.2	17.2	79	79	86.6	54.3	38	3.73
00:07:58	0.28	97	99	59	6	7.5	29	4.6	9.2	17.2	79	79	86.6	54.3	38	3.73
00:07:59	0.28	97	99	59	6	7.5	29	4.6	9.2	17	79	79	86.7	54.4	38.1	3.73
00:08:00	0.28	97	99	59	6	7.5	29	4.6	9.2	17	79	79	86.8	54.4	38.1	3.73
00:08:01	0.29	97	99	59	6	7.5	29	4.8	9.1	16.9	79	79	87	54.5	38.1	3.73
00:08:02	0.29	97	99	59	6	7.5	29	4.7	9	16.9	79	79	87	54.5	38.2	3.73
00:08:03	0.29	97	99	59	6	7.5	29	4.7	9	16.7	79	79	87.2	54.6	38.2	3.72
00:08:04	0.29	97	99	59	6	7.5	29	4.7	9	16.7	79	79	87.3	54.7	38.3	3.72
00:08:05	0.29	97	99	59	6	7.5	29	4.5	9	16.8	79	79	87.4	54.7	38.4	3.72
00:08:06	0.29	97	99	59	6	7.5	29	4.5	9	16.8	79	79	87.4	54.8	38.4	3.72
00:08:07	0.29	97	99	59	6	7.5	29	4.7	9.1	16.9	79	79	87.6	54.8	38.4	3.71
00:08:08	0.29	97	99	59	6	7.5	29	4.7	9.1	16.9	79	79	87.6	54.8	38.5	3.71
00:08:09	0.29	97	99	59	6	7.5	29	4.8	9.1	16.9	79	79	87.7	54.9	38.5	3.71
00:08:10	0.29	97	99	59	6	7.5	29	4.8	9	16.9	79	78	87.8	54.9	38.5	3.71
00:08:11	0.3	97	99	59	6	7.5	29	4.8	9	16.7	79	78	87.9	55	38.5	3.7
00:08:12	0.3	97	99	59	6	7.5	29	4.8	9	16.7	79	78	87.9	55	38.6	3.69
00:08:13	0.3	97	99	59	6	7.4	29	4.5	9	16.8	79	78	88	55.1	38.6	3.69
00:08:14	0.3	97	99	59	6	7.4	29	4.5	9	16.8	79	78	88.1	55.1	38.6	3.68
00:08:15	0.3	97	99	59	6	7.4	29	4.8	9	17.1	79	78	88.2	55.1	38.6	3.68
00:08:16	0.3	97	99	59	6	7.4	29	4.8	9.1	17.1	79	78	88.2	55.1	38.6	3.67
00:08:17	0.31	97	99	59	6	7.4	29	4.8	9.1	17.1	78	78	88.1	55.1	38.6	3.66
00:08:18	0.31	97	99	59	6	7.4	29	4.8	9.1	17.3	78	78	88.2	55.1	38.7	3.65
00:08:19	0.31	97	99	59	6	7.4	29	4.8	9.1	17.3	78	78	88.2	55.1	38.6	3.65
00:08:20	0.31	97	99	59	6	7.4	29	4.4	9.2	17.4	78	78	88.4	55.2	38.7	3.65
00:08:21	0.31	97	99	59	6	7.4	29	4.4	9.2	17.4	78	77	88.4	55.1	38.7	3.64
00:08:22	0.31	97	99	59	6	7.4	29	4.8	9.3	17.7	78	77	88.4	55.2	38.7	3.63
00:08:23	0.31	97	99	59	6	7.4	29	4.8	9.3	17.7	78	77	88.4	55.2	38.7	3.63
00:08:24	0.31	97	99	59	6	7.4	29	4.8	9.3	17.5	78	77	88.5	55.2	38.7	3.63
00:08:25	0.31	97	99	59	6	7.4	29	4.5	9.2	17.5	78	77	88.5	55.2	38.7	3.63
00:08:26	0.31	97	99	59	6	7.4	29	4.5	9.2	17.3	78	77	88.6	55.2	38.7	3.62
00:08:27	0.31	97	99	59	6	7.4	29	4.5	9.2	17.3	78	77	88.6	55.2	38.7	3.62
00:08:28	0.31	97	99	59	6	7.3	29	4.7	9.2	16.9	78	77	88.7	55.2	38.7	3.62
00:08:29	0.32	97	99	59	6	7.3	29	4.7	9.2	16.9	78	77	88.6	55.2	38.7	3.63
00:08:30	0.32	97	99	59	6	7.3	29	4.8	9.1	16.9	78	77	88.8	55.3	38.7	3.63
00:08:31	0.32	97	99	59	6	7.3	29	4.8	9.1	16.9	78	77	88.7	55.3	38.7	3.63
00:08:32	0.32	97	99	59	6	7.3	30	4.6	9	17	78	77	88.8	55.3	38.8	3.62
00:08:33	0.32	97	99	59	6	7.3	30	4.6	9	17	78	77	88.8	55.3	38.8	3.62
00:08:34	0.32	97	99	59	6	7.3	30	4.7	9.3	17.3	78	77	88.8	55.3	38.8	3.62
00:08:35	0.32	97	99	59	6	7.3	30	4.7	9.3	17.3	78	77	88.8	55.3	38.8	3.62
00:08:36	0.32	97	99	59	6	7.3	30	4.7	9.3	17.5	78	77	88.9	55.4	38.8	3.62
00:08:37	0.32	97	99	59	6	7.3	30	4.6	9.4	17.5	78	77	88.9	55.3	38.8	3.62
00:08:38	0.32	97	99	59	6	7.3	30	4.6	9.4	17.2	78	77	88.9	55.3	38.8	3.62
00:08:39	0.32	97	99	59	6	7.3	30	4.9	9.3	17.2	77	77	88.8	55.3	38.8	3.61
00:08:40	0.32	97	100	59	6	7.3	30	4.9	9.3	17.2	77	77	88.9	55.3	38.8	3.61
00:08:41	0.32	97	100	59	6	7.3	30	4.5	9.2	17.2	77	77	88.9	55.3	38.8	3.61
00:08:42	0.32	97	100	59	6	7.3	30	4.5	9.2	17.3	77	77	89	55.3	38.8	3.61
00:08:43	0.32	97	100	59	6	7.3	30	4.5	9.2	17.3	77	77	88.9	55.3	38.8	3.61
00:08:44	0.32	97	99	59	6	7.3	30	4.7	9.4	17.1	77	77	89	55.3	38.8	3.61
00:08:45	0.32	97	99	59	6	7.3	30	4.6	9.3	17.1	77	77	89	55.3	38.7	3.61
00:08:46	0.32	97	99	59	6	7.3	30	4.6	9.3	17.3	77	77	89	55.4	38.8	3.61
00:08:47	0.32	97	99	59	6	7.3	30	4.6	9.3	17.3	78	77	89.1	55.4	38.8	3.6
00:08:48	0.32	97	99	59	6	7.2	30	4.7	9.3	16.9	78	77	89.1	55.4	38.8	3.61
00:08:49	0.32	97	99	59	6	7.2	30	4.8	9.3	16.9	78	77	89.1	55.4	38.8	3.61
00:08:50	0.32	97	100	59	6	7.2	30	4.8	9.3	17.4	78	77	89.2	55.5	38.9	3.61
00:08:51	0.33	97	100	59	6	7.2	30	4.5	9.3	17.4	78	77	89.3	55.5	38.9	3.61
00:08:52	0.33	97	100	59	6	7.2	30	4.5	9.3	17.4	78	77	89.3	55.6	39	3.61
00:08:53	0.33	97	100	59	6	7.2	30	4.5	9.3	17.4	78	77	89.4	55.6	39	3.61
00:08:54	0.33	97	100	59	6	7.2	30	4.8	9.4	17.3	78	77	89.5	55.7	39.1	3.61
00:08:55	0.33	97	100	59	6	7.2	30	4.7	9.3	17.3	78	77	89.6	55.7	39.1	3.61
00:08:56	0.32	97	100	59	6	7.2	30	4.7	9.3	17.5	78	77	89.6	55.8	39.1	3.61
00:08:57	0.32	97	100	59	6	7.2	30	4.7	9.4	17.5	78	77	89.7	55.8	39.2	3.6
00:08:58	0.32	97	99	59	6	7.2	30	4.7	9.4	17.1	78	77	89.8	55.8	39.2	3.6
00:08:59	0.32	97	99	59	6	7.2	30	4.7	9.4	17.1	77	77	89.8	55.8	39.2	3.6
00:09:00	0.32	97	100	59	6	7.2	30	4.8	9.3	17.1	77	77	89.8	55.8	39.2	3.6
00:09:01	0.32	97	100	59	6	7.2	30	4.5	9.3	17.1	78	77	89.9	55.9	39.2	3.6
00:09:02	0.32	97	100	59	6	7.2	30	4.5	9.3	17.2	78	77	89.9	55.9	39.2	3.6
00:09:03	0.32	97	100	59	6	7.2	30	4.8	9.3	17.2	78	77	89.8	55.8	39.2	3.6
00:09:04	0.32	97	99	59	6	7.2	30	4.8	9.3	17.2	78	77	89.9	55.8	39.2	3.6
00:09:05	0.32	97	99	59	6	7.2	30	4.8	9.3	17.2	78	77	89.9	55.8	39.2	3.59
00:09:06	0.32	97	99	59	6	7.2	30	4.6	9.3	17.3	78	77	89.9	55.9	39.2	3.59
00:09:07	0.32	97	99	59	6	7.2	30	4.7	9.4	17.3	78	77	89.9	55.8	39.2	3.59
00:09:08	0.32	97	100	59	6	7.2	30	4.7	9.4	17	78	77	89.9	55.8	39.2	3.59
00:09:09	0.32	97	100	59	6	7.2	30	4.7	9.4	17	78	77	89.9	55.8	39.2	3.59
00:09:10	0.32	97	100	59	6	7.2	30	4.7	9.2	17.3	78	77	90	55.8	39.1	3.59
00:09:11	0.32	97	100	59	6	7.2	30	4.7	9.2	17.3	78	77	90	55.8	39.1	3.59
00:09:12	0.32	97	100	59	6	7.2	31	4.6	9.3	17.4	77	77	90	55.8	39.1	3.59
00:09:13	0.32	97	100	59	6	7.2	31	4.6	9.3	17.4	77	77	89.9	55.8	39.1	3.58
00:09:14	0.32	97	100	59	6	7.2	31	4.8	9.6	17.8	77	77	90	55.8	39.1	3.58
00:09:15	0.32	97	100	59	6	7.2	31	4.8	9.6	17.8	77	77	90	55.8	39.1	3.59
00:09:16	0.32	97	100	59	6	7.2	31	4.5	9.6	17.4	77	77	90	55.8	39.1	3.59
00:09:17	0.32	97	100	59	6	7.2	31	4.5	9.6	17.4	77	77	89.9	55.8	39.1	3.59
00:09:18	0.32	97	100	59	6	7.2	31	4.7	9.6	17.4	77	77	90	55.8	39.1	3.59
00:09:19	0.32	97	100	59	6	7.2	31	4.7	9.6	17.4	77	77	90	55.8	39.1	3.6
00:09:20	0.32	97	100	59	6	7.2	31	4.5	9.5	17.5	78	77	90	55.8	39.1	3.59
00:09:21	0.32	97	100	59	6	7.2	31	4.5	9.5	17.5	78	77	90.1	55.9	39.1	3.6
00:09:22	0.32	97	99	59	6	7.1	31	4.8	9.6	17.4	78	77	90.1	55.9	39.2	3.6
00:09:23	0.32	97	99	59	6	7.1	31	4.8	9.6	17.4	78	77	90.2	56	39.2	3.61
00:09:24	0.33	97	99	59	6	7.1	31	4.5	9.5	17.5	78	77	90.3	56.1	39.3	3.6
00:09:25	0.33	97	99	59	6	7.1	31	4.5	9.5	17.5	78	77	90.5	56.2	39.4	3.61
00:09:26	0.33	97	99	59	6	7.1	31	4.7	9.6	17.3	78	77	90.5	56.2	39.4	3.6
00:09:27	0.33	97	99	59	6	7.1	31	4.7	9.6	17.3	78	77	90.6	56.3	39.4	3.6
00:09:28	0.33	97	99	59	6	7	31	4.5	9.5	17.4	78	77	90.6	56.3	39.5	3.6
00:09:29	0.33	97	99	59	6	7	31	4.5	9.5	17.4	78	77	90.8	56.4	39.6	3.6
00:09:30	0.33	97	100	59	6	7	31	4.8	9.6	17.4	78	77	90.8	56.4	39.6	3.6
00:09:31	0.33	97	100	59	6	7	31	4.8	9.6	17.4	78	77	90.9	56.5	39.6	3.6
00:09:32	0.33	97	100	59	6	7	31	4.5	9.5	17.5	78	77	90.9	56.5	39.7	3.6
00:09:33	0.33	97	NaN	59	6	NaN	31	NaN	NaN	NaN	78	77	91.1	56.6	39.7	3.61
00:09:34	0.34	97	100	59	6	7	31	4.7	9.6	17.3	78	77	91.1	56.6	39.7	3.6
00:09:35	0.34	97	99	59	6	7	31	4.5	9.5	17.6	78	77	91.3	56.7	39.8	3.6
00:09:36	0.34	97	99	59	6	7	31	4.5	9.5	17.6	78	77	91.2	56.7	39.8	3.6
00:09:37	0.34	97	99	59	6	7	31	4.8	9.6	17.4	78	77	91.4	56.8	39.9	3.6
00:09:38	0.34	97	99	59	6	7	31	4.8	9.6	17.4	78	77	91.5	56.8	39.9	3.6
00:09:39	0.34	97	99	59	6	7	31	4.6	9.5	17.5	78	77	91.6	56.9	39.9	3.6
00:09:40	0.34	97	99	59	6	7	31	4.6	9.5	17.5	78	77	91.7	56.9	40	3.59
00:09:41	0.34	97	100	59	6	7	31	4.7	9.6	17.4	78	77	91.8	57	40	3.59
00:09:42	0.34	97	100	59	6	7	31	4.7	9.6	17.4	78	77	91.8	57	40	3.59
00:09:43	0.34	97	100	59	6	7	31	4.6	9.5	17.4	78	77	92	57	40.1	3.58
00:09:44	0.34	97	100	59	6	7	31	4.6	9.5	17.4	78	77	92	57	40.1	3.58
00:09:45	0.34	97	99	59	6	7	31	4.8	9.6	17.4	78	77	91.9	57	40	3.58
00:09:46	0.34	97	99	59	6	7	31	4.8	9.6	17.4	78	77	91.9	57	40	3.57
00:09:47	0.34	97	99	59	6	7	31	4.5	9.5	17.4	77	77	91.8	56.9	40	3.57
00:09:48	0.34	97	100	59	6	NaN	31	4.5	9.5	17.4	77	77	91.8	56.9	39.9	3.57
00:09:49	0.34	97	100	59	6	NaN	31	4.5	9.5	17.4	77	77	91.7	56.8	39.9	3.57
00:09:50	0.34	97	100	59	6	NaN	31	4.5	9.5	17.4	77	77	91.5	56.7	39.8	3.56
00:09:51	0.34	97	100	59	6	NaN	31	4.5	9.5	17.4	77	77	91.3	56.6	39.7	3.56
00:09:52	0.34	97	99	59	6	NaN	31	4.5	9.5	17.4	77	77	91.3	56.6	39.7	3.56
00:09:53	0.34	97	99	59	6	NaN	31	4.5	9.5	17.4	77	77	91.2	56.8	39.6	3.58
00:09:54	0.34	97	99	59	6	NaN	31	4.5	9.5	17.4	77	80	88.9	56.1	40.1	3.4
00:09:55	0.34	97	99	59	6	NaN	31	4.5	9.5	17.4	77	79	88.3	55.8	39.4	3.45
00:09:56	0.34	97	99	59	6	NaN	31	4.5	9.5	17.4	77	79	88.1	55.6	39.2	3.44
00:09:57	0.34	97	99	59	6	NaN	31	4.5	9.5	17.4	77	79	88	55.5	39.1	3.43
00:09:58	0.34	97	99	59	6	NaN	31	4.5	9.5	17.4	76	79	88	55.4	39	3.43
00:09:59	0.34	97	100	59	6	NaN	31	4.5	9.5	17.4	76	79	87.9	55.3	38.9	3.42
00:10:00	0.34	97	100	59	6	NaN	31	4.5	9.5	17.4	76	79	87.8	55.3	38.8	3.42
00:10:01	0.34	97	99	59	6	NaN	31	4.5	9.5	17.4	76	79	87.7	55.2	38.8	3.41
00:10:02	0.34	97	99	59	6	NaN	31	4.5	9.5	17.4	75	79	87.5	55.1	38.7	3.4
00:10:03	0.33	97	99	59	6	NaN	31	4.5	9.5	17.4	75	80	86.9	54.9	38.7	3.36
00:10:04	0.33	97	99	59	6	NaN	31	4.5	9.5	17.4	76	80	86.3	54.6	38.5	3.35
00:10:05	0.33	97	NaN	59	6	NaN	31	NaN	NaN	NaN	76	80	85.8	54.4	38.4	3.37
00:10:06	0.33	97	99	59	6	NaN	31	4.5	9.5	17.4	77	78	87.7	54.8	37.9	3.54
00:10:07	0.33	97	99	59	6	NaN	31	4.5	9.5	17.4	78	78	87.6	54.9	38.5	3.48
00:10:08	0.33	97	99	59	6	NaN	31	4.5	9.5	17.4	79	79	87.3	54.8	38.6	3.5
00:10:09	0.32	97	99	59	6	NaN	31	4.5	9.5	17.4	79	79	87	54.8	38.6	3.53
00:10:10	0.32	97	99	59	6	NaN	31	4.5	9.5	17.4	79	80	86.8	54.8	38.7	3.54
00:10:11	0.32	97	99	59	6	NaN	31	4.5	9.5	17.4	80	80	86.6	54.8	38.8	3.55
00:10:12	0.31	97	99	59	6	NaN	31	4.5	9.5	17.4	81	80	86.5	54.8	38.9	3.57
00:10:13	0.31	97	99	59	6	NaN	31	4.5	9.5	17.4	81	80	86.4	54.9	38.9	3.58
00:10:14	0.31	97	99	59	6	NaN	31	4.5	9.5	17.4	81	80	86.7	54.9	38.9	3.59
00:10:15	0.3	97	99	59	6	NaN	31	4.5	9.5	17.4	81	79	87.2	55.1	38.9	3.64
00:10:16	0.29	97	99	59	6	NaN	31	4.5	9.5	17.4	81	79	87.6	55.1	38.9	3.63
00:10:17	0.29	97	99	59	6	NaN	31	4.5	9.5	17.4	80	78	87.8	54.9	39	3.6
00:10:18	0.28	97	99	59	6	NaN	31	4.5	9.5	17.4	80	78	87.8	54.8	38.8	3.59
00:10:19	0.28	97	99	59	6	NaN	31	4.5	9.5	17.4	78	77	87.8	54.7	38.7	3.58
00:10:20	0.27	97	99	59	6	NaN	31	4.5	9.5	17.4	78	76	87.9	54.5	38.5	3.56
00:10:21	0.27	97	99	59	6	NaN	31	4.5	9.5	17.4	77	76	87.7	54.2	38.3	3.54
00:10:22	0.26	97	99	59	6	NaN	31	4.5	9.5	17.4	76	75	87.3	53.8	38	3.52
00:10:23	0.26	97	99	59	6	NaN	31	4.5	9.5	17.4	76	75	86.8	53.4	37.7	3.5
00:10:24	0.26	97	99	59	6	NaN	31	4.5	9.5	17.4	75	74	86.3	53	37.3	3.49
00:10:25	0.26	97	99	59	6	NaN	31	4.5	9.5	17.4	74	74	85.7	52.6	37	3.47
00:10:26	0.25	97	99	59	6	NaN	31	4.5	9.5	17.4	74	74	85	52.2	36.7	3.46
00:10:27	0.24	97	98	59	6	NaN	31	4.5	9.5	17.4	74	74	84.4	51.9	36.4	3.46
00:10:28	0.24	96	98	59	6	NaN	31	4.5	9.5	17.4	74	74	83.8	51.6	36.1	3.46
00:10:29	0.23	96	98	59	6	NaN	31	4.5	9.5	17.4	74	74	83.4	51.3	35.9	3.47
00:10:30	0.21	96	98	59	6	NaN	31	4.5	9.5	17.4	75	75	82.9	51.1	35.8	3.47
00:10:31	0.21	96	98	59	6	NaN	31	4.5	9.5	17.4	75	75	82.6	50.9	35.6	3.48
00:10:32	0.2	96	98	59	6	NaN	31	4.5	9.5	17.4	75	75	82.4	50.8	35.5	3.49
00:10:33	0.18	96	98	59	6	NaN	31	4.5	9.5	17.4	75	75	82.2	50.8	35.5	3.5
00:10:34	0.17	96	98	59	6	NaN	31	5.2	7.5	16.8	75	75	82.2	50.7	35.5	3.51
00:10:35	0.15	96	98	59	6	NaN	31	5.2	7.5	16.8	75	75	82.2	50.8	35.5	3.53
00:10:36	0.15	95	97	59	6	NaN	31	4.6	9.5	17.3	76	76	82.3	50.9	35.4	3.56
00:10:37	0.12	95	97	59	6	NaN	31	4.6	9.5	17.3	76	76	82.4	50.9	35.4	3.59
00:10:38	0.1	95	97	59	6	8.6	31	4.7	9.5	17.5	76	76	82.5	51	35.4	3.61
00:10:39	0.07	95	96	59	6	8.6	31	4.6	9.6	17.7	76	76	82.6	51.1	35.5	3.63
00:10:40	0.03	95	96	59	6	8.6	31	4.6	9.6	17.7	76	76	83	51.2	35.5	3.63
00:10:41	0	95	96	59	6	8.6	31	4.7	9.7	17.6	76	76	83.2	51.3	35.6	3.65
00:10:42	0	94	96	59	6	8.6	31	4.7	9.7	17.6	77	77	83.3	51.5	35.7	3.66
00:10:43	0	94	96	59	6	8.6	31	4.7	9.7	17.5	77	77	83.6	51.6	35.8	3.68
00:10:44	0	94	96	59	6	8.6	31	4.7	9.7	17.5	77	78	83.4	51.7	36	3.73
00:10:45	0	94	96	59	6	8.6	31	4.7	9.6	17.2	77	78	82.4	51.3	36.2	3.75
00:10:46	0	94	96	59	6	8.6	31	4.7	9.6	17.2	78	78	82.4	51.5	36.3	3.77
00:10:47	0	94	98	59	6	8.6	31	4.7	9.5	17.6	78	79	81.9	51.5	36.5	3.81
00:10:48	0	94	98	59	6	8.6	31	4.7	9.5	17.6	78	79	79.8	50.9	36.7	3.8
00:10:49	0	94	98	59	6	7.8	31	4.5	9.6	17.6	78	80	79.6	51.1	36.4	3.84
00:10:50	0	94	98	59	6	7.8	31	4.5	9.6	17.6	79	81	79.4	51.1	36.5	3.86
00:10:51	0	95	98	59	6	7.8	31	4.8	9.7	17.6	79	82	77	50.5	36.7	3.88
00:10:52	0	95	98	59	6	7.8	31	4.8	9.7	17.6	79	82	76.2	50.6	36.3	3.96
00:10:53	0	96	98	59	6	7.6	31	4.6	9.6	17.7	79	84	76.1	50.7	36.4	3.98
00:10:54	0	96	98	59	6	7.6	31	4.6	9.6	17.7	80	85	73.4	50.1	36.6	4.03
00:10:55	0	96	98	59	6	7.6	31	4.7	9.7	17.5	80	85	72.8	50.3	36.1	4.11
00:10:56	0	96	98	59	6	7.6	31	4.7	9.7	17.5	80	86	73.1	50.4	36.1	4.04
00:10:57	0	96	99	59	6	7.5	31	4.9	9.6	17.4	80	86	72.1	50.4	36	4.04
00:10:58	0	96	99	59	6	7.5	NaN	4.9	9.6	17.4	80	85	72.6	50.5	36.1	4.02
00:10:59	0	96	99	59	7.5	7.5	NaN	4.4	4.9	17.4	80	84	73.7	50.8	36.2	3.95
00:11:00	0.02	96	99	59	7.5	7.5	NaN	4.4	4.9	17.4	80	83	76.7	51.6	36.2	3.91
00:11:01	0.07	97	99	59	7.5	7.7	NaN	4.8	5.1	17.4	80	83	77.3	51.6	36.9	3.84
00:11:02	0.12	97	99	59	7.5	7.7	NaN	4.8	5.1	17.4	80	82	77.9	51.8	37	3.8
00:11:03	0.16	97	99	59	7.5	7.7	NaN	5.3	5.1	17.4	80	81	80.7	52.6	37.1	3.76
00:11:04	0.16	97	99	59	7.5	7.7	NaN	5.3	5.1	17.4	80	81	81.1	52.6	37.6	3.69
00:11:05	0.18	97	99	59	7.5	7.7	31	5.3	5.1	17.4	80	79	81.4	52.7	37.6	3.66
00:11:06	0.2	97	99	59	7.5	7.7	31	4.7	5.8	17.4	80	79	83.7	53.3	37.5	3.64
00:11:07	0.21	97	99	59	7.5	7.7	31	4.7	5.8	19.5	80	79	83.9	53.2	37.9	3.58
00:11:08	0.22	97	99	59	7.5	7.7	31	4.7	5.8	19.5	79	78	84.2	53.3	37.9	3.55
00:11:09	0.22	97	99	59	7.5	7.7	31	4.7	10.6	19.6	78	78	86.3	53.9	37.8	3.54
00:11:10	0.22	97	99	59	7.5	7.7	31	4.7	10.6	19.6	78	77	86.3	53.8	37.7	3.54
00:11:11	0.23	97	99	59	7.5	8.1	31	4.5	10.4	18.9	78	77	86.2	53.7	37.7	3.53
00:11:12	0.23	97	99	59	7.5	8.1	32	4.5	10.4	18.9	77	77	86.3	53.7	37.6	3.53
00:11:13	0.23	97	99	59	7.5	8.1	32	4.7	10.1	18.2	77	77	86.3	53.6	37.5	3.53
00:11:14	0.23	97	98	59	7.5	8.1	32	4.5	10	18	77	77	86.3	53.6	37.5	3.54
00:11:15	0.23	97	98	59	7.5	8.1	32	4.5	10	18	77	77	86.3	53.6	37.5	3.55
00:11:16	0.23	97	98	59	7.5	8.1	32	4.8	10	17.9	77	77	86.4	53.7	37.5	3.57
00:11:17	0.23	96	98	59	7.5	8.1	32	4.8	10	17.9	78	78	86.5	53.8	37.5	3.59
00:11:18	0.23	96	99	59	7.5	8.1	32	4.5	9.8	17.6	78	78	86.6	53.9	37.6	3.62
00:11:19	0.23	96	99	59	7.5	8.1	32	4.5	9.8	17.6	78	78	86.8	54	37.6	3.64
00:11:20	0.24	96	99	59	7.5	7.9	32	4.8	9.8	17.4	79	78	86.9	54.2	37.7	3.67
00:11:21	0.24	96	99	59	7.5	7.9	32	4.8	9.8	17.4	79	79	87	54.3	37.9	3.69
00:11:22	0.24	96	99	59	7.5	7.5	32	4.6	9.6	17.5	79	79	87.1	54.4	38	3.71
00:11:23	0.24	96	99	59	7.5	7.5	32	4.6	9.6	17.5	79	79	87.3	54.6	38.1	3.72
00:11:24	0.24	97	99	59	7.5	7.5	32	4.7	9.7	17.4	80	79	87.5	54.7	38.2	3.73
00:11:25	0.24	97	99	59	7.5	7.5	32	4.7	9.7	17.4	80	80	87.8	54.9	38.4	3.74
00:11:26	0.25	97	99	59	7.5	7.5	32	4.6	9.6	17.6	80	80	87.9	55	38.5	3.74
00:11:27	0.25	97	99	59	7.5	7.5	32	4.6	9.6	17.6	80	80	88.2	55.2	38.6	3.75
00:11:28	0.25	97	99	59	7.5	7.5	32	4.7	9.7	17.4	80	80	88.4	55.3	38.7	3.75
00:11:29	0.26	97	99	59	7.5	7.5	32	4.6	9.6	17.6	80	80	88.6	55.5	38.9	3.75
00:11:30	0.26	97	99	59	7.5	7.5	32	4.6	9.6	17.6	80	79	88.7	55.5	38.9	3.75
00:11:31	0.27	97	99	59	7.5	7.5	32	4.7	9.8	17.4	80	79	88.9	55.7	39	3.75
00:11:32	0.27	97	99	59	7.5	7.5	32	4.7	9.8	17.4	80	79	89.1	55.7	39.1	3.74
00:11:33	0.27	97	99	59	7.5	7.4	32	4.5	9.6	17.5	80	79	89.3	55.8	39.2	3.73
00:11:34	0.28	97	99	59	7.5	7.4	32	4.5	9.6	17.5	80	79	89.3	55.8	39.2	3.72
00:11:35	0.28	97	99	59	7.5	7.4	32	4.8	9.7	18.1	79	79	89.5	55.9	39.2	3.71
00:11:36	0.29	97	99	59	7.5	7.4	32	4.8	9.7	18.1	79	79	89.5	56	39.3	3.7
00:11:37	0.29	97	99	59	7.5	7.4	32	4.5	9.9	17.3	79	78	89.7	56	39.4	3.68
00:11:38	0.29	97	99	59	7.5	7.4	32	4.5	9.9	17.3	79	78	89.9	56.1	39.5	3.67
00:11:39	0.29	97	99	59	7.5	7.4	32	4.8	9.6	17.5	79	78	90	56.2	39.6	3.66
00:11:40	0.29	97	99	59	7.5	7.4	32	4.8	9.6	17.5	79	78	90.1	56.3	39.6	3.64
00:11:41	0.29	97	99	59	7.5	7.4	32	4.6	9.7	17.6	79	78	90.3	56.3	39.7	3.63
00:11:42	0.3	97	99	59	7.5	7.4	32	4.6	9.7	17.6	78	78	90.4	56.4	39.8	3.62
00:11:43	0.3	97	99	59	7.5	7.4	32	4.7	9.8	17.9	78	77	90.5	56.4	39.8	3.6
00:11:44	0.3	97	99	59	7.5	7.4	32	4.7	9.8	17.9	78	77	90.7	56.5	40	3.59
00:11:45	0.3	97	99	59	7.5	7.5	32	4.7	9.8	17.8	78	77	90.7	56.6	40	3.58
00:11:46	0.3	97	99	59	7.5	7.5	32	4.5	9.8	17.9	78	77	90.9	56.6	40.1	3.56
00:11:47	0.3	97	99	59	7.5	7.5	32	4.5	9.8	17.9	78	77	90.9	56.7	40.1	3.55
00:11:48	0.3	97	99	59	7.5	7.5	32	4.7	9.9	18.3	78	77	91.1	56.7	40.2	3.54
00:11:49	0.3	97	99	59	7.5	7.5	32	4.7	9.9	18.3	77	77	91.2	56.7	40.2	3.52
00:11:50	0.3	97	99	59	7.5	7.5	32	4.5	9.9	18.3	77	77	91.2	56.7	40.3	3.51
00:11:51	0.3	97	99	59	7.5	7.5	32	4.5	9.9	18.3	77	77	91.2	56.8	40.3	3.5
00:11:52	0.3	97	99	59	7.5	7.5	33	4.7	10	18.2	77	77	91.4	56.8	40.3	3.49
00:11:53	0.3	97	99	59	7.5	7.5	33	4.7	10	18.2	77	77	91.3	56.8	40.3	3.48
00:11:54	0.3	97	99	59	7.5	7.3	33	4.7	10.1	18.4	77	76	91.5	56.8	40.3	3.47
00:11:55	0.3	97	99	59	7.5	7.3	33	4.7	10.1	18.4	77	76	91.4	56.8	40.3	3.47
00:11:56	0.3	97	99	59	7.5	7.3	33	4.5	10.2	18.5	77	76	91.4	56.7	40.2	3.46
00:11:57	0.3	97	99	59	7.5	7.3	33	4.7	10.3	18.4	77	76	91.4	56.7	40.2	3.45
00:11:58	0.3	97	99	59	7.5	7.3	33	4.7	10.3	18.4	77	76	91.4	56.7	40.2	3.44
00:11:59	0.3	97	99	59	7.5	7.3	33	4.7	10.2	18.2	77	76	91.4	56.7	40.2	3.45
00:12:00	0.3	97	99	59	7.5	7.3	33	4.7	10.2	18.2	77	76	91.4	56.7	40.2	3.44
00:12:01	0.3	97	99	59	7.5	7.3	33	4.5	10.1	18.3	76	76	91.4	56.7	40.2	3.44
00:12:02	0.3	97	99	59	7.5	7.3	33	4.5	10.1	18.3	76	76	91.3	56.7	40.2	3.44
00:12:03	0.3	97	99	59	7.5	7.2	33	4.6	10.2	18.2	76	76	91.4	56.7	40.2	3.44
00:12:04	0.3	97	99	59	7.5	7.2	33	4.6	10.2	18.2	76	76	91.4	56.7	40.2	3.44
00:12:05	0.31	97	99	59	7.5	7.2	33	4.7	10.1	18.1	76	76	91.5	56.7	40.2	3.44
00:12:06	0.31	97	99	59	7.5	7.2	33	4.7	10.1	18.1	77	76	91.5	56.8	40.2	3.44
00:12:07	0.31	97	99	59	7.5	7.2	33	4.5	10	18.2	77	76	91.6	56.8	40.3	3.44
00:12:08	0.31	97	99	59	7.5	7.2	33	4.5	10.1	18.4	77	76	91.8	56.9	40.4	3.44
00:12:09	0.31	97	99	59	7.5	7.2	33	4.5	10.1	18.4	77	76	91.8	57	40.4	3.44
00:12:10	0.31	97	99	59	7.5	7.2	33	4.7	10.2	18.2	77	76	91.9	57.1	40.5	3.44
00:12:11	0.31	97	99	59	7.5	7.2	33	4.7	10.2	18.2	77	76	92	57.1	40.5	3.44
00:12:12	0.31	97	99	59	7.5	7.2	33	4.6	10.1	18.2	77	76	92.1	57.1	40.5	3.44
00:12:13	0.31	97	99	59	7.5	7.2	33	4.6	10.1	18.2	77	76	92	57.1	40.5	3.44
00:12:14	0.31	97	99	59	7.5	7.2	33	4.6	10.1	18.6	77	76	92.1	57.2	40.6	3.44
00:12:15	0.31	97	99	59	7.5	7.2	33	4.6	10.1	18.6	77	76	92.1	57.2	40.6	3.44
00:12:16	0.31	97	99	59	7.5	7.2	33	4.8	10.3	18.5	76	76	92.2	57.2	40.6	3.43
00:12:17	0.31	97	99	59	7.5	7.2	33	4.8	10.3	18.5	76	76	92.2	57.2	40.6	3.43
00:12:18	0.31	97	99	59	7.5	7.2	33	4.6	10.2	18.1	76	76	92.3	57.2	40.6	3.43
00:12:19	0.31	97	99	59	7.5	7.1	33	4.5	10.1	18.4	76	76	92.3	57.3	40.6	3.43
00:12:20	0.32	97	99	59	7.5	7.1	33	4.5	10.1	18.4	76	76	92.3	57.3	40.6	3.43
00:12:21	0.32	97	99	59	7.5	7.1	33	4.7	10.2	18.3	76	76	92.5	57.4	40.7	3.43
00:12:22	0.32	97	99	59	7.5	7.1	33	4.7	10.2	18.3	76	76	92.5	57.4	40.7	3.43
00:12:23	0.33	97	99	59	7.5	7.1	33	4.6	10.1	18.3	76	76	92.7	57.5	40.7	3.43
00:12:24	0.33	97	99	59	7.5	7.1	33	4.6	10.1	18.3	77	76	92.7	57.5	40.7	3.43
00:12:25	0.33	97	99	59	7.5	7.1	33	4.4	10.2	18.6	76	76	92.9	57.6	40.8	3.42
00:12:26	0.33	97	99	59	7.5	7.1	33	4.4	10.2	18.6	76	76	93	57.7	40.9	3.43
00:12:27	0.34	97	99	59	7.5	7.1	33	4.7	10.3	18.5	76	76	93.2	57.7	40.9	3.42
00:12:28	0.34	97	99	59	7.5	7.1	33	4.6	10.2	18.2	77	76	93.2	57.8	41	3.42
00:12:29	0.34	97	99	59	7.5	7.1	33	4.6	10.2	18.2	76	76	93.4	57.9	41	3.42
00:12:30	0.34	97	99	59	7.5	7	33	4.5	10.1	18.4	76	76	93.6	57.9	41.1	3.41
00:12:31	0.34	97	99	59	7.5	7	33	4.5	10.1	18.4	76	76	93.7	58	41.1	3.41
00:12:32	0.34	97	99	59	7.5	7	33	4.7	10.2	18.3	76	76	93.9	58.1	41.2	3.41
00:12:33	0.34	97	99	59	7.5	7	33	4.7	10.2	18.3	76	76	94	58.2	41.2	3.4
00:12:34	0.34	97	99	59	7.5	7	33	4.7	10.1	18.1	76	76	94.2	58.2	41.3	3.4
00:12:35	0.34	97	99	59	7.5	7	33	4.7	10.1	18.1	76	76	94.2	58.3	41.3	3.4
00:12:36	0.34	97	99	59	7.5	7	33	4.5	10	18.1	76	76	94.4	58.4	41.4	3.4
00:12:37	0.34	97	99	59	7.5	7	33	4.5	10	18.1	76	76	94.4	58.4	41.4	3.4
00:12:38	0.34	97	99	59	7.5	7	33	4.5	10.1	18.4	76	75	94.4	58.4	41.4	3.39
00:12:39	0.34	97	99	59	7.5	7	33	4.7	10.2	18.3	76	75	94.5	58.4	41.4	3.39
00:12:40	0.34	97	99	59	7.5	7	33	4.7	10.2	18.3	76	75	94.5	58.4	41.4	3.38
00:12:41	0.34	97	99	59	7.5	7	33	4.6	10.1	18.4	76	75	94.5	58.4	41.4	3.38
00:12:42	0.34	97	99	59	7.5	7	33	4.6	10.1	18.4	76	75	94.4	58.3	41.3	3.37
00:12:43	0.34	97	99	59	7.5	7	33	4.4	10.2	18.6	76	75	94.4	58.3	41.3	3.37
00:12:44	0.34	97	99	59	7.5	7	33	4.4	10.2	18.6	75	75	94.1	58.2	41.2	3.36
00:12:45	0.34	97	100	59	7.5	7	33	4.7	10.3	18.5	75	75	94.1	58.2	41.2	3.36
00:12:46	0.34	97	100	59	7.5	7	33	4.7	10.3	18.5	75	75	94	58.1	41.1	3.36
00:12:47	0.34	97	100	59	7.5	7	33	4.6	10.2	18.3	75	75	94	58	41.1	3.35
00:12:48	0.34	97	100	59	7.5	7	33	4.6	10.2	18.3	75	75	93.8	58	41	3.35
00:12:49	0.34	97	99	59	7.5	6.9	33	4.5	10.1	18.3	75	75	93.8	58	41	3.35
00:12:50	0.34	97	99	59	7.5	6.9	33	4.5	10.2	18.6	75	75	93.8	58	41	3.35
00:12:51	0.34	97	99	59	7.5	6.9	33	4.5	10.2	18.6	75	75	93.8	58	41	3.34
00:12:52	0.34	97	99	59	7.5	7	33	4.7	10.3	18.5	75	75	93.8	58	41	3.35
00:12:53	0.34	97	99	59	7.5	7	33	4.7	10.3	18.5	75	74	93.7	57.9	41	3.35
00:12:54	0.34	97	99	59	7.5	7	33	4.6	10.2	18.3	75	74	93.8	57.9	41	3.35
00:12:55	0.34	97	99	59	7.5	7	33	4.6	10.2	18.3	75	74	93.7	57.9	41	3.35
00:12:56	0.35	97	99	59	7.5	7	33	4.5	10.1	18.4	75	74	93.8	57.9	41	3.35
00:12:57	0.35	97	99	59	7.5	7	33	4.5	10.1	18.4	75	74	93.7	57.9	41	3.35
00:12:58	0.35	97	100	59	7.5	7	33	4.7	10.2	18.5	75	74	93.7	57.9	41	3.35
00:12:59	0.35	97	100	59	7.5	7	33	4.7	10.2	18.3	75	75	93.6	57.9	41	3.36
00:13:00	0.35	97	100	59	7.5	7	33	4.7	10.2	18.3	75	75	93.6	57.8	41	3.35
00:13:01	0.35	97	100	59	7.5	6.9	33	4.6	10.1	18.2	75	75	93.6	57.8	41	3.36
00:13:02	0.35	97	100	59	7.5	6.9	33	4.6	10.1	18.2	75	75	93.5	57.8	41	3.35
00:13:03	0.35	97	100	59	7.5	6.9	33	4.6	10.2	18.6	75	75	93.6	57.8	41	3.36
00:13:04	0.35	97	100	59	7.5	6.9	33	4.6	10.2	18.6	75	75	93.6	57.9	41	3.35
00:13:05	0.35	97	100	59	7.5	7	33	4.7	10.3	18.6	75	75	93.7	57.9	41.1	3.36
00:13:06	0.35	97	100	59	7.5	7	33	4.7	10.3	18.6	75	75	93.7	58	41.1	3.36
00:13:07	0.35	97	100	59	7.5	7	33	4.7	10.2	18.2	75	75	93.9	58	41.2	3.36
00:13:08	0.35	97	100	59	7.5	7	33	4.7	10.2	18.2	76	75	93.8	58.1	41.2	3.36
00:13:09	0.35	97	100	59	7.5	7	33	4.4	10.1	18.4	75	75	93.9	58.1	41.2	3.36
00:13:10	0.35	97	100	59	7.5	7	33	4.7	10.2	18.5	76	75	94	58.2	41.3	3.36
00:13:11	0.35	97	100	59	7.5	7	33	4.7	10.2	18.5	76	75	94	58.2	41.3	3.36
00:13:12	0.35	97	100	59	7.5	7	33	4.7	10.2	18.3	76	75	94.1	58.2	41.3	3.36
00:13:13	0.35	97	100	59	7.5	7	33	4.7	10.2	18.3	75	75	94.1	58.2	41.3	3.36
00:13:14	0.35	97	100	59	7.5	6.9	33	4.6	10.1	18.3	75	75	94.2	58.2	41.3	3.36
00:13:15	0.36	97	100	59	7.5	6.9	33	4.6	10.1	18.3	75	75	94	58.2	41.3	3.35
00:13:16	0.36	97	100	59	7.5	6.9	33	4.6	10.2	18.6	75	75	94	58.2	41.3	3.35
00:13:17	0.36	97	100	59	7.5	6.9	33	4.6	10.2	18.6	75	75	94	58.1	41.2	3.35
00:13:18	0.36	97	99	59	7.5	7.1	33	4.8	10.3	18.5	75	75	94	58.1	41.2	3.34
00:13:19	0.36	97	99	59	7.5	7.1	33	4.8	10.3	18.5	75	75	93.9	58.1	41.2	3.35
00:13:20	0.36	97	100	59	7.5	7.1	33	4.7	10.2	18.3	75	75	93.9	58.1	41.2	3.35
00:13:21	0.37	97	100	59	7.5	7.1	33	4.5	10.1	18.3	75	75	93.9	58	41.2	3.35
00:13:22	0.37	97	100	59	7.5	7.1	33	4.5	10.1	18.3	75	75	93.8	58	41.1	3.35
00:13:23	0.37	97	100	59	7.5	7.1	33	4.7	10.2	18.7	75	75	93.9	58	41.1	3.35
00:13:24	0.37	97	100	59	7.5	7.1	33	4.7	10.2	18.7	75	75	93.9	58	41.1	3.35
00:13:25	0.37	97	100	59	7.5	7.1	33	4.7	10.3	18.5	75	75	93.9	58	41.2	3.36
00:13:26	0.37	97	100	59	7.5	7.1	33	4.7	10.3	18.5	75	75	93.9	58	41.1	3.36
00:13:27	0.37	97	100	59	7.5	6.9	33	4.5	10.2	18.1	75	75	94	58.1	41.2	3.36
00:13:28	0.37	97	100	59	7.5	6.9	33	4.5	10.2	18.1	75	75	93.9	58.1	41.2	3.36
00:13:29	0.37	97	100	59	7.5	6.9	33	4.5	10.1	18.4	75	75	93.9	58.1	41.2	3.36
00:13:30	0.37	97	100	59	7.5	6.9	33	4.8	10.2	18.3	75	75	93.9	58.1	41.2	3.37
00:13:31	0.37	97	100	59	7.5	6.9	33	4.8	10.2	18.3	75	75	93.9	58.1	41.3	3.36
00:13:32	0.37	97	100	59	7.5	6.9	33	4.6	10.1	18.3	75	75	93.9	58.2	41.3	3.37
00:13:33	0.37	97	100	59	7.5	6.9	33	4.6	10.1	18.3	76	75	93.9	58.2	41.3	3.36
00:13:34	0.37	97	99	59	7.5	6.9	33	4.5	10.1	18.6	76	75	94	58.2	41.3	3.37
00:13:35	0.37	97	99	59	7.5	6.9	33	4.5	10.1	18.6	76	75	94	58.2	41.3	3.36
00:13:36	0.37	97	100	59	7.5	6.9	33	4.7	10.3	18.5	76	75	94.1	58.3	41.4	3.36
00:13:37	0.37	97	100	59	7.5	6.9	33	4.7	10.3	18.5	76	75	94.1	58.3	41.4	3.36
00:13:38	0.37	97	100	59	7.5	6.9	33	4.6	10.2	18.2	76	75	94.1	58.3	41.4	3.36
00:13:39	0.37	97	100	59	7.5	6.9	33	4.6	10.2	18.2	76	75	94.1	58.3	41.3	3.37
00:13:40	0.37	97	100	59	7.5	6.8	33	4.4	10.1	18.3	76	75	94.1	58.3	41.4	3.37
00:13:41	0.37	97	99	59	7.5	6.8	33	4.6	10.2	18.4	76	75	94.2	58.3	41.4	3.37
00:13:42	0.37	97	99	59	7.5	6.8	33	4.6	10.2	18.4	76	75	94.2	58.3	41.4	3.37
00:13:43	0.37	97	99	59	7.5	6.8	33	4.7	10.2	18.3	76	75	94.2	58.4	41.4	3.38
00:13:44	0.37	97	99	59	7.5	6.8	33	4.7	10.2	18.3	76	75	94.3	58.4	41.4	3.38
00:13:45	0.37	97	100	59	7.5	6.8	33	4.6	10.1	18.4	76	75	94.4	58.4	41.5	3.38
00:13:46	0.37	97	100	59	7.5	6.8	33	4.6	10.1	18.4	76	75	94.4	58.4	41.5	3.37
00:13:47	0.37	97	100	59	7.5	6.8	33	4.5	10.2	18.6	76	75	94.6	58.5	41.5	3.38
00:13:48	0.37	97	100	59	7.5	6.8	33	4.5	10.2	18.6	76	75	94.6	58.5	41.5	3.38
00:13:49	0.37	97	100	59	7.5	6.8	33	4.7	10.3	18.5	76	75	94.8	58.6	41.6	3.37
00:13:50	0.37	97	100	59	7.5	6.8	33	4.6	10.2	18.2	76	75	94.8	58.6	41.6	3.37
00:13:51	0.37	97	100	59	7.5	6.8	33	4.6	10.2	18.2	76	75	94.9	58.6	41.6	3.37
00:13:52	0.37	97	100	59	7.5	6.8	32	4.4	10.1	18.4	76	75	95	58.7	41.6	3.37
00:13:53	0.37	97	100	59	7.5	6.8	32	4.4	10.1	18.4	76	75	94.9	58.6	41.6	3.36
00:13:54	0.37	97	100	59	7.5	6.8	32	4.7	10	18.3	75	75	94.9	58.6	41.6	3.36
00:13:55	0.37	97	100	59	7.5	6.8	32	4.7	10	18.3	75	75	94.9	58.6	41.5	3.36
00:13:56	0.37	97	100	59	7.5	6.8	32	4.6	9.9	17.8	75	75	94.8	58.5	41.5	3.35
00:13:57	0.37	97	100	59	7.5	6.8	32	4.6	9.9	17.8	75	75	94.6	58.4	41.4	3.35
00:13:58	0.37	97	100	59	7.5	6.8	32	4.5	9.8	18.1	75	75	94.6	58.4	41.4	3.35
00:13:59	0.37	97	100	59	7.5	6.8	32	4.5	9.8	18.1	75	75	94.3	58.3	41.3	3.35
00:14:00	0.37	97	100	59	7.5	6.8	32	4.8	9.9	18.4	75	75	94.2	58.2	41.2	3.35
00:14:01	0.37	97	100	59	7.5	6.8	32	4.8	9.9	18.4	75	75	94	58.2	41.2	3.35
00:14:02	0.37	97	100	59	7.5	6.8	32	4.6	10	18	75	75	93.9	58.1	41.2	3.35
00:14:03	0.37	97	100	59	7.5	6.8	32	4.6	10	18	75	75	93.8	58.1	41.2	3.35
00:14:04	0.37	97	100	59	7.5	6.8	32	4.6	9.9	18.3	75	75	93.8	58	41.2	3.35
00:14:05	0.36	97	100	59	7.5	NaN	32	4.6	9.9	18.3	75	75	93.8	58.1	41.2	3.36
00:14:06	0.36	97	100	59	7.5	NaN	32	4.6	9.9	18.3	76	75	93.7	58	41.2	3.36
00:14:07	0.36	97	100	59	7.5	NaN	32	4.6	9.9	18.3	75	75	93.6	58	41.2	3.35
00:14:08	0.36	97	100	59	7.5	NaN	32	4.6	9.9	18.3	75	75	93.4	57.9	41.1	3.35
00:14:09	0.36	97	100	59	7.5	NaN	32	4.6	9.9	18.3	75	75	93.5	58.3	41.4	3.34
00:14:10	0.36	97	100	59	7.5	NaN	32	4.6	9.9	18.3	75	75	91	57.3	41.2	3.35
00:14:11	0.36	97	100	59	7.5	NaN	32	4.6	9.9	18.3	75	75	90.8	56.3	41.2	3.35
00:14:12	0.35	97	100	59	7.5	NaN	32	4.6	9.9	18.3	75	75	90.5	56	41	3.35
00:14:13	0.35	97	99	59	7.5	NaN	32	4.6	9.9	18.3	75	74	90.2	55.8	40.8	3.34
00:14:14	0.35	97	99	59	7.5	NaN	32	4.6	9.9	18.3	74	74	89.9	55.6	40.6	3.33
00:14:15	0.35	97	98	59	7.5	NaN	32	4.6	9.9	18.3	74	74	89.7	55.4	40.4	3.32
00:14:16	0.35	97	98	59	7.5	NaN	32	4.6	9.9	18.3	74	74	89.5	55.3	40.2	3.32
00:14:17	0.35	97	98	59	7.5	NaN	32	4.6	9.9	18.3	73	74	89.3	55.1	40	3.32
00:14:18	0.35	97	99	59	7.5	NaN	32	4.6	9.9	18.3	73	74	89.2	55.1	40	3.33
00:14:19	0.35	97	99	59	7.5	NaN	32	4.6	9.9	18.3	73	75	87.6	54.6	39.7	3.37
00:14:20	0.35	97	99	59	7.5	NaN	32	4.6	9.9	18.3	74	76	85.7	54.1	39.4	3.37
00:14:21	0.35	97	99	59	7.5	NaN	32	4.6	9.9	18.3	74	76	85.3	53.6	38.9	3.38
00:14:22	0.34	97	99	59	7.5	NaN	32	4.6	9.9	18.3	75	77	88.2	54.6	39.1	3.38
00:14:23	0.34	97	99	59	7.5	NaN	32	4.6	9.9	18.3	76	77	88.3	55.5	39.4	3.38
00:14:24	0.34	97	99	59	7.5	NaN	32	4.6	9.9	18.3	76	78	88.2	55.7	39.6	3.38
00:14:25	0.34	97	99	59	7.5	NaN	32	4.6	9.9	18.3	78	79	87.9	55.7	39.8	3.39
00:14:26	0.34	97	99	59	7.5	NaN	32	4.6	9.9	18.3	78	79	87.5	55.7	40	3.4
00:14:27	0.34	97	99	59	7.5	NaN	32	4.6	9.9	18.3	78	80	87.3	55.8	40.2	3.41
00:14:28	0.33	97	99	59	7.5	NaN	32	4.6	9.9	18.3	79	80	87.1	55.8	40.3	3.42
00:14:29	0.33	97	99	59	7.5	NaN	32	4.6	9.9	18.3	80	80	86.9	55.8	40.4	3.43
00:14:30	0.32	97	99	59	7.5	NaN	32	4.6	9.9	18.3	81	80	86.8	55.8	40.4	3.43
00:14:31	0.32	97	99	59	7.5	NaN	32	4.6	9.9	18.3	81	79	87.9	56	40.5	3.39
00:14:32	0.31	97	99	59	7.5	NaN	32	4.6	9.9	18.3	81	79	89.2	56.4	40.6	3.39
00:14:33	0.31	97	99	59	7.5	NaN	32	4.6	9.9	18.3	80	78	89	56.2	40.6	3.38
00:14:34	0.3	97	99	59	7.5	NaN	32	4.6	9.9	18.3	79	78	88.8	55.9	40.4	3.38
00:14:35	0.29	97	99	59	7.5	NaN	32	4.6	9.9	18.3	79	77	88.5	55.7	40.2	3.38
00:14:36	0.29	97	99	59	7.5	NaN	32	4.6	9.9	18.3	77	76	88.3	55.4	39.9	3.38
00:14:37	0.29	97	99	59	7.5	NaN	32	4.6	9.9	18.3	77	76	88.3	55.2	39.6	3.37
00:14:38	0.29	97	99	59	7.5	NaN	32	4.6	9.9	18.3	77	75	88.3	55	39.4	3.36
00:14:39	0.28	97	99	59	7.5	NaN	32	4.6	9.9	18.3	75	74	88	54.7	39.1	3.35
00:14:40	0.28	97	99	59	7.5	NaN	32	4.6	9.9	18.3	75	74	87.6	54.3	38.8	3.34
00:14:41	0.27	97	99	59	7.5	NaN	32	4.6	9.9	18.3	74	74	87.1	54	38.5	3.33
00:14:42	0.27	97	99	59	7.5	NaN	32	4.6	9.9	18.3	74	74	86.7	53.6	38.2	3.33
00:14:43	0.27	97	98	59	7.5	NaN	32	4.6	9.9	18.3	74	74	86.3	53.4	38	3.33
00:14:44	0.27	97	98	59	7.5	NaN	32	4.6	9.9	18.3	74	74	85.9	53.1	37.8	3.33
00:14:45	0.27	96	98	59	7.5	NaN	32	4.6	9.9	18.3	74	74	85.7	53	37.6	3.33
00:14:46	0.26	96	98	59	7.5	NaN	32	4.6	9.9	18.3	74	74	85.5	52.8	37.5	3.33
00:14:47	0.25	96	98	59	7.5	NaN	32	4.6	9.9	18.3	74	74	85.3	52.7	37.4	3.33
00:14:48	0.25	96	98	59	7.5	NaN	32	4.6	9.9	18.3	74	74	85.2	52.6	37.4	3.33
00:14:49	0.24	96	98	59	7.5	NaN	32	4.6	9.9	18.3	74	74	85	52.6	37.3	3.33
00:14:50	0.22	96	98	59	7.5	NaN	32	4.6	9.9	18.3	74	74	84.9	52.5	37.2	3.34
00:14:51	0.2	96	98	59	7.5	NaN	32	4.6	9.9	18.3	74	74	84.7	52.4	37.2	3.34
00:14:52	0.17	95	98	59	7.5	NaN	32	5	7.7	17.4	74	74	84.6	52.3	37.1	3.36
00:14:53	0.15	95	98	59	7.5	NaN	32	5	7.7	17.4	74	74	84.5	52.3	37.1	3.38
00:14:54	0.11	95	97	59	7.5	8.6	32	4.5	9.8	18.1	74	74	84.6	52.3	37.1	3.4
00:14:55	0.08	95	97	59	7.5	8.6	32	4.5	9.8	18.1	74	74	84.6	52.3	37	3.41
00:14:56	0.04	95	96	59	7.5	8.6	32	4.7	10	18.4	74	74	84.7	52.3	37	3.42
00:14:57	0	95	96	59	7.5	8.6	32	4.7	10	18.4	74	74	84.6	52.3	37	3.43
00:14:58	0	94	95	59	7.5	8.6	32	4.6	10	18.2	75	75	84.6	52.3	37	3.45
00:14:59	0	94	95	59	7.5	8.6	32	4.6	10	18.2	75	75	84.5	52.4	37	3.47
00:15:00	0	94	95	59	7.5	8.6	NaN	4.6	10.1	18.5	75	75	84.7	52.5	37	3.49
00:15:01	0	94	95	59	7.5	8.6	NaN	4.7	5	18.5	75	76	84.8	52.6	37.1	3.51
00:15:02	0	93	95	59	7.5	8.6	NaN	4.7	4.8	18.5	76	76	85.1	52.8	37.2	3.52
00:15:03	0	93	95	59	7.5	8.6	NaN	5.2	4.8	18.5	76	76	85.3	53	37.4	3.54
00:15:04	0	93	96	59	9	8.6	NaN	5.2	4.8	18.5	77	76	85.5	53.2	37.5	3.54
00:15:05	0	93	97	59	9	8.3	NaN	5.7	4.8	18.5	77	76	85.7	53.3	37.7	3.53
00:15:06	0	93	97	59	9	8.3	NaN	5.7	4.8	18.5	77	77	85.8	53.5	37.8	3.54
00:15:07	0	93	97	59	9	7.9	32	6.1	4.9	18.5	77	77	85.9	53.6	37.9	3.54
00:15:08	0	93	98	59	9	7.9	32	5	6	18.5	78	77	85.9	53.7	38	3.55
00:15:09	0	94	98	59	9	7.8	32	5	6	20.4	78	77	86	53.8	38.1	3.55
00:15:10	0	94	98	59	9	7.8	32	5	6	20.4	78	77	86.1	53.9	38.1	3.55
00:15:11	0	95	98	59	9	7.8	32	4.6	11	20.3	77	77	86.3	54	38.2	3.55
00:15:12	0	95	98	60	9	7.8	33	4.6	11	20.3	77	77	86.3	54	38.2	3.55
00:15:13	0	96	99	60	9	8.3	33	4.8	10.9	19.6	77	77	86.3	53.9	38.2	3.55
00:15:14	0	96	99	60	9	8.3	33	4.5	10.7	19.2	77	77	86.2	53.9	38.2	3.54
00:15:15	0	96	99	60	9	8.3	33	4.5	10.7	19.2	77	77	86.2	53.9	38.1	3.54
00:15:16	0	96	98	60	9	8.3	33	4.7	10.6	19.2	77	77	86.3	53.8	38.1	3.55
00:15:17	0	96	98	60	9	8.3	33	4.7	10.6	19.2	77	77	86.3	53.8	38	3.55
00:15:18	0	96	98	60	9	8.3	33	4.6	10.5	18.9	77	77	86.4	53.8	38	3.56
00:15:19	0	96	98	60	9	8.3	33	4.6	10.5	18.9	77	77	86.4	53.9	38	3.56
00:15:20	0	96	98	60	9	8.3	33	4.5	10.4	18.7	77	77	86.6	54	38.1	3.57
00:15:21	0.04	96	98	60	9	8.3	33	4.5	10.4	18.7	78	77	86.8	54.1	38.2	3.58
00:15:22	0.04	96	99	60	9	7.8	33	4.7	10.3	18.5	78	78	87	54.3	38.3	3.58
00:15:23	0.07	96	99	60	9	7.8	33	4.7	10.3	18.5	78	78	87.2	54.4	38.4	3.59
00:15:24	0.09	96	99	60	9	7.5	33	4.6	10.2	18.1	79	78	87.4	54.6	38.6	3.59
00:15:25	0.11	96	99	60	9	7.5	33	4.7	10.1	18.7	78	78	87.7	54.8	38.7	3.59
00:15:26	0.12	96	99	60	9	7.5	33	4.7	10.1	18.7	79	78	87.9	55	38.9	3.59
00:15:27	0.14	96	99	60	9	7.4	33	4.7	10.4	18.4	79	78	88.3	55.2	39.1	3.59
00:15:28	0.14	96	99	60	9	7.4	33	4.7	10.4	18.4	79	78	88.5	55.5	39.3	3.59
00:15:29	0.15	97	99	60	9	7.4	33	4.4	10.1	18.3	79	78	88.9	55.7	39.6	3.58
00:15:30	0.16	97	99	60	9	7.4	33	4.4	10.1	18.3	79	78	89.1	55.9	39.8	3.57
00:15:31	0.18	97	99	60	9	7.4	33	4.7	10.2	18.7	78	78	89.5	56.1	40	3.56
00:15:32	0.19	97	99	60	9	7.4	33	4.7	10.2	18.7	78	78	89.7	56.3	40.1	3.55
00:15:33	0.19	97	99	60	9	7.4	33	4.5	10.3	18.9	78	77	89.9	56.4	40.2	3.54
00:15:34	0.2	97	99	60	9	7.4	33	4.5	10.3	18.9	78	77	90.1	56.5	40.3	3.52
00:15:35	0.2	97	99	60	9	7.4	33	4.4	10.3	19	78	77	90.2	56.6	40.5	3.51
00:15:36	0.21	97	99	60	9	7.4	33	4.6	10.4	18.9	78	77	90.4	56.8	40.6	3.49
00:15:37	0.22	97	99	60	9	7.4	33	4.6	10.4	18.9	77	77	90.5	56.8	40.7	3.48
00:15:38	0.24	97	99	60	9	7.4	33	4.6	10.4	18.7	77	77	90.7	56.9	40.8	3.46
00:15:39	0.24	97	99	60	9	7.4	33	4.6	10.4	18.7	77	76	90.7	56.9	40.8	3.45
00:15:40	0.25	97	99	60	9	7.4	33	4.4	10.2	18.7	77	76	90.8	56.9	40.8	3.43
00:15:41	0.26	97	99	60	9	7.4	33	4.4	10.2	18.7	77	76	90.8	56.9	40.7	3.42
00:15:42	0.26	97	99	60	9	7.3	33	4.6	10.3	19.1	77	76	90.9	56.9	40.7	3.41
00:15:43	0.27	97	99	60	9	7.3	33	4.6	10.3	19.1	76	76	90.9	56.9	40.7	3.4
00:15:44	0.27	97	99	60	9	7.3	33	4.6	10.4	18.9	76	76	90.9	56.8	40.7	3.38
00:15:45	0.27	97	99	60	9	7.3	33	4.5	10.3	19	76	76	90.8	56.8	40.7	3.37
00:15:46	0.28	97	99	60	9	7.3	33	4.5	10.3	19	76	76	90.8	56.8	40.6	3.37
00:15:47	0.28	97	100	60	9	7.3	33	4.5	10.4	18.8	76	76	90.9	56.8	40.6	3.36
00:15:48	0.29	97	100	60	9	7.3	33	4.5	10.4	18.8	76	76	90.7	56.7	40.6	3.36
00:15:49	0.29	97	99	60	9	7.3	33	4.8	10.4	18.7	76	76	90.8	56.7	40.6	3.36
00:15:50	0.29	97	99	60	9	7.3	33	4.8	10.4	18.7	76	76	90.8	56.8	40.6	3.35
00:15:51	0.29	97	99	60	9	7.3	33	4.6	10.3	18.8	76	76	91	56.8	40.7	3.35
00:15:52	0.3	97	99	60	9	7.3	34	4.6	10.3	18.8	76	76	90.9	56.9	40.7	3.35
00:15:53	0.3	97	99	60	9	7.2	34	4.4	10.5	19	76	76	91.2	57	40.8	3.34
00:15:54	0.3	97	99	60	9	7.2	34	4.6	10.7	19.3	76	76	91.4	57	40.8	3.34
00:15:55	0.31	97	99	60	9	7.2	34	4.6	10.7	19.3	76	76	91.5	57.1	40.9	3.34
00:15:56	0.31	97	99	60	9	7.2	34	4.7	10.7	19.1	76	75	91.7	57.2	40.9	3.34
00:15:57	0.31	97	99	60	9	7.2	34	4.7	10.7	19.1	76	75	91.8	57.3	41	3.33
00:15:58	0.31	97	99	60	9	7.2	34	4.5	10.6	19	76	75	92	57.4	41.1	3.33
00:15:59	0.31	97	99	60	9	7.2	34	4.5	10.6	19	76	75	92	57.4	41.1	3.34
00:16:00	0.31	97	100	60	9	7.2	34	4.4	10.5	18.9	76	75	92.2	57.5	41.1	3.33
00:16:01	0.32	97	100	60	9	7.2	34	4.4	10.5	18.9	76	75	92.3	57.5	41.1	3.32
00:16:02	0.32	97	100	60	9	7.2	34	4.5	10.6	19.2	75	75	92.4	57.5	41.2	3.32
00:16:03	0.32	97	100	60	9	7.2	34	4.7	10.7	19.1	75	75	92.4	57.5	41.1	3.31
00:16:04	0.32	97	100	60	9	7.2	34	4.7	10.7	19.1	75	75	92.5	57.5	41.1	3.31
00:16:05	0.32	97	99	60	9	7.2	34	4.6	10.6	18.9	75	75	92.5	57.5	41.1	3.31
00:16:06	0.32	97	99	60	9	7.2	34	4.6	10.6	18.9	75	75	92.5	57.5	41.1	3.31
00:16:07	0.32	97	99	60	9	7.1	34	4.6	10.5	19.1	75	75	92.6	57.6	41.2	3.31
00:16:08	0.32	97	99	60	9	7.1	34	4.6	10.5	19.1	75	75	92.6	57.6	41.2	3.31
00:16:09	0.33	97	99	60	9	7.1	34	4.4	10.6	19.2	75	75	92.7	57.7	41.2	3.3
00:16:10	0.33	97	100	60	9	7.1	34	4.5	10.7	19.5	75	75	92.9	57.8	41.3	3.29
00:16:11	0.33	97	100	60	9	7.1	34	4.5	10.7	19.5	75	74	93	57.8	41.3	3.28
00:16:12	0.33	97	100	60	9	7.1	34	4.7	10.8	19.3	75	75	93.1	57.9	41.4	3.29
00:16:13	0.33	97	100	60	9	7.1	34	4.7	10.8	19.3	75	75	93.2	57.9	41.4	3.28
00:16:14	0.33	97	100	60	9	7.1	34	4.6	10.7	19.2	75	75	93.4	58	41.5	3.28
00:16:15	0.33	97	100	60	9	7.1	34	4.6	10.7	19.2	75	75	93.4	58.1	41.5	3.28
00:16:16	0.34	97	100	60	9	7.1	34	4.5	10.6	18.8	75	74	93.5	58.1	41.5	3.28
00:16:17	0.34	97	99	60	9	7.1	34	4.4	10.5	18.9	75	74	93.5	58.1	41.5	3.28
00:16:18	0.34	97	99	60	9	7.1	34	4.4	10.5	18.9	75	74	93.5	58.1	41.5	3.27
00:16:19	0.34	97	99	60	9	7.1	34	4.5	10.6	19.3	75	74	93.6	58.1	41.5	3.27
00:16:20	0.34	97	99	60	9	7.1	34	4.5	10.6	19.3	74	74	93.6	58.1	41.5	3.27
00:16:21	0.34	97	99	60	9	7.1	34	4.6	10.7	19.2	74	74	93.7	58.2	41.5	3.27
00:16:22	0.34	97	99	60	9	7.1	34	4.6	10.7	19.2	74	74	93.7	58.2	41.5	3.27
00:16:23	0.34	97	100	60	9	7	34	4.6	10.6	19	74	74	93.8	58.2	41.5	3.27
00:16:24	0.34	97	100	60	9	7	34	4.6	10.5	19.1	74	74	93.8	58.2	41.5	3.27
00:16:25	0.34	97	100	60	9	7	34	4.6	10.5	19.1	74	74	93.9	58.3	41.5	3.27
00:16:26	0.34	97	100	60	9	7	34	4.5	10.6	19.2	74	74	93.9	58.3	41.6	3.27
00:16:27	0.34	97	100	60	9	7	34	4.5	10.6	19.2	74	74	94	58.4	41.6	3.26
00:16:28	0.34	97	100	60	9	7	34	4.3	10.7	19.5	74	74	94.1	58.4	41.7	3.26
00:16:29	0.34	97	100	60	9	7	34	4.3	10.7	19.5	74	74	94.2	58.5	41.7	3.26
00:16:30	0.34	97	100	60	9	6.9	34	4.6	10.8	19.3	74	74	94.3	58.5	41.7	3.26
00:16:31	0.34	97	100	60	9	6.9	34	4.6	10.8	19.3	74	74	94.3	58.6	41.7	3.26
00:16:32	0.34	97	99	60	9	6.9	34	4.7	10.7	19.2	74	74	94.4	58.6	41.7	3.26
00:16:33	0.34	97	99	60	9	6.9	34	4.6	10.6	19	74	74	94.4	58.6	41.7	3.26
00:16:34	0.34	97	99	60	9	6.9	34	4.6	10.6	19	74	74	94.4	58.6	41.7	3.25
00:16:35	0.34	97	100	60	9	6.9	34	4.5	10.5	19.1	74	74	94.4	58.6	41.7	3.25
00:16:36	0.34	97	100	60	9	6.9	34	4.5	10.5	19.1	74	74	94.4	58.6	41.7	3.25
00:16:37	0.34	97	100	60	9	6.9	34	4.4	10.6	19.2	74	74	94.5	58.6	41.7	3.24
00:16:38	0.34	97	100	60	9	6.9	34	4.4	10.6	19.2	74	74	94.5	58.6	41.7	3.24
00:16:39	0.34	97	100	60	9	6.9	34	4.4	10.7	19.4	74	73	94.6	58.6	41.7	3.24
00:16:40	0.34	97	100	60	9	6.9	34	4.6	10.8	19.3	74	73	94.6	58.5	41.7	3.24
00:16:41	0.34	97	100	60	9	6.9	34	4.6	10.8	19.3	74	73	94.7	58.6	41.7	3.23
00:16:42	0.34	97	99	60	9	6.9	34	4.7	10.7	19.2	74	73	94.7	58.6	41.8	3.24
00:16:43	0.34	97	99	60	9	6.9	34	4.7	10.7	19.2	74	73	94.7	58.6	41.8	3.23
00:16:44	0.34	97	99	60	9	6.9	34	4.6	10.6	19	74	73	94.7	58.6	41.8	3.23
00:16:45	0.34	97	99	60	9	6.9	34	4.6	10.6	19	74	73	94.7	58.6	41.8	3.23
00:16:46	0.35	97	99	60	9	6.9	34	4.6	10.5	19	73	73	94.7	58.6	41.8	3.23
00:16:47	0.35	97	99	60	9	6.9	34	4.6	10.5	19	74	73	94.7	58.6	41.8	3.23
00:16:48	0.35	97	99	60	9	6.9	34	4.4	10.6	19.1	74	73	94.7	58.6	41.9	3.23
00:16:49	0.35	97	100	60	9	6.9	34	4.4	10.7	19.5	74	73	94.7	58.6	41.8	3.23
00:16:50	0.35	97	100	60	9	6.9	34	4.4	10.7	19.5	74	73	94.7	58.6	41.8	3.22
00:16:51	0.35	97	100	60	9	6.8	34	4.6	10.8	19.3	74	73	94.7	58.6	41.8	3.23
00:16:52	0.35	97	100	60	9	6.8	34	4.6	10.8	19.3	73	73	94.7	58.6	41.8	3.22
00:16:53	0.34	97	100	60	9	6.8	34	4.6	10.7	19.1	73	73	94.7	58.6	41.8	3.22
00:16:54	0.34	97	100	60	9	6.8	34	4.6	10.7	19.1	73	73	94.7	58.7	41.8	3.22
00:16:55	0.34	97	100	60	9	6.8	34	4.6	10.6	19	73	73	94.8	58.7	41.8	3.22
00:16:56	0.34	97	100	60	9	6.8	34	4.6	10.5	19	74	73	94.8	58.7	41.8	3.22
00:16:57	0.34	97	100	60	9	6.8	34	4.6	10.5	19	73	73	94.8	58.7	41.8	3.22
00:16:58	0.34	97	100	60	9	6.8	34	4.3	10.6	19.2	73	73	94.9	58.7	41.8	3.22
00:16:59	0.34	97	100	60	9	6.8	34	4.3	10.6	19.2	73	73	94.8	58.7	41.8	3.22
00:17:00	0.34	97	100	60	9	6.8	34	4.5	10.7	19.4	74	73	95	58.7	41.8	3.22
00:17:01	0.35	97	100	60	9	6.8	34	4.5	10.7	19.4	74	73	94.9	58.7	41.8	3.22
00:17:02	0.35	97	99	60	9	6.8	34	4.7	10.8	19.3	73	73	95	58.7	41.9	3.22
00:17:03	0.35	97	99	60	9	6.8	34	4.6	10.7	19.2	73	73	94.9	58.8	41.9	3.23
00:17:04	0.35	97	99	60	9	6.8	34	4.6	10.7	19.2	73	73	95	58.8	41.9	3.23
00:17:05	0.34	97	99	60	9	6.8	34	4.6	10.6	19	73	73	95	58.8	41.9	3.23
00:17:06	0.34	97	99	60	9	6.8	34	4.6	10.6	19	74	73	95	58.8	41.9	3.23
00:17:07	0.34	97	99	60	9	6.8	34	4.5	10.5	19	74	73	95.1	58.8	41.9	3.23
00:17:08	0.34	97	99	60	9	6.8	34	4.5	10.5	19	74	73	95	58.8	42	3.23
00:17:09	0.34	97	100	60	9	6.8	34	4.4	10.6	19.2	73	73	95.1	58.8	42	3.22
00:17:10	0.34	97	100	60	9	6.8	34	4.4	10.6	19.2	74	73	95.1	58.8	42	3.22
00:17:11	0.34	97	100	60	9	6.7	34	4.5	10.7	19.5	74	73	95.2	58.9	42	3.22
00:17:12	0.34	97	100	60	9	6.8	33	4.7	10.8	19.4	74	73	95.2	58.9	42	3.22
00:17:13	0.34	97	100	60	9	6.8	33	4.7	10.8	19.4	74	73	95.2	58.9	42	3.22
00:17:14	0.34	97	100	60	9	6.8	33	4.7	10.5	19.2	74	73	95.2	58.9	42	3.22
00:17:15	0.34	97	100	60	9	6.8	33	4.7	10.5	19.2	73	73	95.2	58.9	42	3.22
00:17:16	0.34	97	100	60	9	6.8	33	4.6	10.4	18.8	73	73	95.2	58.9	42	3.21
00:17:17	0.34	97	100	60	9	6.8	33	4.6	10.4	18.8	74	73	95.1	58.9	42	3.21
00:17:18	0.34	97	100	60	9	6.8	33	4.5	10.3	19	74	73	95.1	58.9	42	3.2
00:17:19	0.34	97	100	60	9	6.8	33	4.5	10.3	19	74	73	95.1	58.9	42	3.2
00:17:20	0.34	97	100	60	9	6.8	33	4.6	10.4	18.9	74	73	95.1	58.9	42	3.2
00:17:21	0.34	97	100	60	9	6.8	33	4.7	10.4	18.7	74	73	95.1	58.9	42	3.21
00:17:22	0.34	97	100	60	9	6.8	33	4.7	10.4	18.7	73	73	95.1	58.9	42	3.21
00:17:23	0.34	97	100	60	9	6.8	33	4.6	10.3	19	73	73	95.1	58.8	42	3.21
00:17:24	0.34	97	100	60	9	6.8	33	4.6	10.3	19	73	73	95	58.8	42	3.2
00:17:25	0.34	97	100	60	9	6.8	33	4.4	10.3	19	74	73	95.1	58.8	42	3.21
00:17:26	0.33	97	100	60	9	6.8	33	4.4	10.3	19	73	73	95	58.8	42	3.2
00:17:27	0.33	97	100	60	9	6.8	33	4.4	10.4	19.2	73	73	95.1	58.8	42	3.2
00:17:28	0.33	97	100	60	9	6.8	33	4.4	10.4	19.2	73	73	95	58.8	42	3.2
00:17:29	0.34	97	100	60	9	6.8	33	4.6	10.5	19.1	73	73	95.1	58.8	42	3.2
00:17:30	0.34	97	100	60	9	6.8	33	4.6	10.5	19.1	73	73	95.1	58.8	42	3.21
00:17:31	0.34	97	100	60	9	6.7	33	4.6	10.5	18.9	73	73	95	58.8	41.9	3.21
00:17:32	0.34	97	100	60	9	6.7	33	4.5	10.3	19	73	73	95	58.7	41.9	3.21
00:17:33	0.34	97	100	60	9	6.7	33	4.5	10.3	19	73	73	94.9	58.7	41.9	3.2
00:17:34	0.34	97	100	60	9	6.7	33	4.3	10.4	19.3	73	73	94.9	58.7	41.9	3.2
00:17:35	0.34	97	100	60	9	6.7	33	4.3	10.4	19.3	73	73	94.9	58.7	41.8	3.2
00:17:36	0.34	97	100	60	9	6.7	33	4.6	10.5	19.1	73	73	94.9	58.7	41.8	3.21
00:17:37	0.34	97	100	60	9	6.7	33	4.6	10.5	19.1	73	73	94.8	58.7	41.8	3.21
00:17:38	0.34	97	100	60	9	6.7	33	4.7	10.5	18.9	74	73	94.9	58.7	41.9	3.21
00:17:39	0.34	97	100	60	9	6.7	33	4.7	10.5	18.9	73	73	94.8	58.7	41.9	3.22
00:17:40	0.34	97	99	60	9	6.7	33	4.5	10.3	18.8	73	73	94.9	58.7	41.9	3.22
00:17:41	0.34	97	99	60	9	6.7	33	4.4	10.3	19	74	73	94.9	58.7	41.9	3.22
00:17:42	0.34	97	99	60	9	6.7	33	4.4	10.3	19	74	73	94.8	58.7	41.9	3.21
00:17:43	0.34	97	100	60	9	6.8	33	4.5	10.4	19.3	74	73	94.9	58.7	41.9	3.22
00:17:44	0.34	97	100	60	9	6.8	33	4.5	10.4	19.3	74	73	94.8	58.7	42	3.22
00:17:45	0.34	97	100	60	9	6.8	33	4.8	10.5	19.1	73	73	94.9	58.8	42	3.22
00:17:46	0.34	97	100	60	9	6.8	33	4.8	10.5	19.1	73	73	94.8	58.8	42	3.22
00:17:47	0.34	97	99	60	9	6.8	33	4.6	10.4	18.9	73	73	94.9	58.8	42	3.22
00:17:48	0.34	97	99	60	9	6.8	33	4.6	10.4	18.9	74	73	94.8	58.8	42	3.22
00:17:49	0.34	97	99	60	9	6.8	33	4.5	10.3	18.9	74	73	94.8	58.8	42	3.21
00:17:50	0.34	97	99	60	9	6.8	33	4.5	10.3	18.9	73	73	94.8	58.7	42	3.21
00:17:51	0.34	97	100	60	9	6.8	33	4.5	10.4	19.1	73	73	94.8	58.7	42	3.21
00:17:52	0.34	97	100	60	9	6.8	32	4.7	10.5	19	73	73	94.8	58.7	42	3.21
00:17:53	0.34	97	100	60	9	6.8	32	4.7	10.5	19	73	73	94.8	58.7	42	3.21
00:17:54	0.35	97	99	60	9	NaN	32	4.6	10.3	18.6	73	73	94.8	58.8	42	3.21
00:17:55	0.35	97	99	60	9	NaN	32	4.6	10.3	18.6	73	73	94.7	58.7	41.9	3.21
00:17:56	0.35	97	99	60	9	NaN	32	4.6	10.3	18.6	73	73	94.8	58.7	42	3.21
00:17:57	0.35	97	99	60	9	NaN	32	4.6	10.3	18.6	73	73	94.6	58.6	41.9	3.2
00:17:58	0.35	97	99	60	9	NaN	32	4.6	10.3	18.6	73	73	94.4	58.5	41.9	3.2
00:17:59	0.35	97	99	60	9	NaN	32	4.6	10.3	18.6	73	73	94.2	58.5	41.8	3.2
00:18:00	0.35	97	99	60	9	NaN	32	4.6	10.3	18.6	73	73	94.3	57.9	41.8	3.21
00:18:01	0.35	97	100	60	9	NaN	32	4.6	10.3	18.6	73	73	94.2	56.6	41.8	3.22
00:18:02	0.35	97	100	60	9	NaN	32	4.6	10.3	18.6	73	74	94.8	56.2	42.3	3.12
00:18:03	0.35	97	100	60	9	NaN	32	4.6	10.3	18.6	73	73	94.1	55.9	41.9	3.12
00:18:04	0.36	97	100	60	9	NaN	32	4.6	10.3	18.6	73	73	93.7	55.7	41.7	3.1
00:18:05	0.36	97	100	60	9	NaN	32	4.6	10.3	18.6	72	73	93.4	55.5	41.5	3.09
00:18:06	0.36	97	99	60	9	NaN	32	4.6	10.3	18.6	72	73	93.1	55.3	41.3	3.08
00:18:07	0.36	97	99	60	9	NaN	32	4.6	10.3	18.6	72	73	93	55.2	41.1	3.08
00:18:08	0.36	97	99	60	9	NaN	32	4.6	10.3	18.6	71	73	92.8	55.1	41	3.08
00:18:09	0.36	97	99	60	9	NaN	32	4.6	10.3	18.6	71	73	92.8	55	40.9	3.09
00:18:10	0.36	97	99	60	9	NaN	32	4.6	10.3	18.6	71	74	89.3	54.1	40.4	3.11
00:18:11	0.36	97	99	60	9	NaN	32	4.6	10.3	18.6	72	75	89	54.1	40.3	3.1
00:18:12	0.35	97	99	60	9	NaN	32	4.6	10.3	18.6	73	75	89	54.6	40.3	3.1
00:18:13	0.35	97	99	60	9	NaN	32	4.6	10.3	18.6	74	75	89.2	55.8	40.3	3.14
00:18:14	0.35	97	99	60	9	NaN	32	4.6	10.3	18.6	75	75	88.3	56.1	39.9	3.23
00:18:15	0.35	97	99	60	9	NaN	32	4.6	10.3	18.6	75	76	88.2	56.1	40.1	3.24
00:18:16	0.34	97	99	60	9	NaN	32	4.6	10.3	18.6	75	77	88.1	56.2	40.3	3.26
00:18:17	0.34	97	99	60	9	NaN	32	4.6	10.3	18.6	77	77	88	56.3	40.5	3.28
00:18:18	0.33	97	99	60	9	NaN	32	4.6	10.3	18.6	77	77	87.9	56.4	40.6	3.29
00:18:19	0.33	97	99	60	9	NaN	32	4.6	10.3	18.6	78	77	87.7	56.3	40.7	3.3
00:18:20	0.33	97	99	60	9	NaN	32	4.6	10.3	18.6	78	77	87.4	56.2	40.6	3.29
00:18:21	0.32	97	99	60	9	NaN	32	4.6	10.3	18.6	78	77	87.1	56.1	40.6	3.29
00:18:22	0.32	97	100	60	9	NaN	32	4.6	10.3	18.6	77	76	90.1	56.8	41	3.27
00:18:23	0.31	97	100	60	9	NaN	32	4.6	10.3	18.6	77	75	89.9	56.6	40.8	3.26
00:18:24	0.31	97	100	60	9	NaN	32	4.6	10.3	18.6	76	75	89.6	56.3	40.8	3.24
00:18:25	0.31	97	99	60	9	NaN	32	4.6	10.3	18.6	75	74	89.3	56	40.6	3.22
00:18:26	0.3	97	99	60	9	NaN	32	4.6	10.3	18.6	74	74	89.1	55.8	40.4	3.22
00:18:27	0.3	97	99	60	9	NaN	32	4.6	10.3	18.6	74	73	89.1	55.6	40.2	3.21
00:18:28	0.29	97	99	60	9	NaN	32	4.6	10.3	18.6	74	73	88.9	55.3	39.9	3.2
00:18:29	0.29	97	99	60	9	NaN	32	4.6	10.3	18.6	73	73	88.7	55	39.7	3.2
00:18:30	0.29	97	99	60	9	NaN	32	4.6	10.3	18.6	73	72	88.3	54.8	39.4	3.19
00:18:31	0.29	97	99	60	9	NaN	32	4.6	10.3	18.6	73	72	87.9	54.5	39.3	3.19
00:18:32	0.28	97	99	60	9	NaN	32	4.6	10.3	18.6	73	72	87.5	54.3	39	3.19
00:18:33	0.28	97	99	60	9	NaN	32	4.6	10.3	18.6	72	72	87.2	54	38.9	3.19
00:18:34	0.27	96	99	60	9	NaN	32	4.6	10.3	18.6	72	72	86.8	53.8	38.7	3.19
00:18:35	0.26	96	98	60	9	NaN	32	4.6	10.3	18.6	72	72	86.5	53.6	38.5	3.2
00:18:36	0.25	96	98	60	9	NaN	32	4.6	10.3	18.6	72	72	86.2	53.5	38.4	3.2
00:18:37	0.25	96	98	60	9	NaN	32	4.6	10.3	18.6	72	72	85.9	53.4	38.3	3.2
00:18:38	0.24	96	98	60	9	NaN	32	4.6	10.3	18.6	72	72	85.8	53.2	38.2	3.2
00:18:39	0.22	96	98	60	9	NaN	32	4.6	10.3	18.6	72	72	85.6	53.1	38.1	3.21
00:18:40	0.2	96	98	60	9	NaN	32	4.6	10.3	18.6	72	72	85.3	53	38	3.21
00:18:41	0.17	96	98	60	9	NaN	32	4.6	10.3	18.6	72	72	85.1	52.9	37.9	3.21
00:18:42	0.14	95	97	60	9	NaN	32	5.2	7.4	18.6	73	72	84.9	52.8	37.9	3.21
00:18:43	0.14	95	97	60	9	NaN	32	5.2	7.4	18.3	73	72	84.7	52.7	37.8	3.21
00:18:44	0.11	95	97	60	9	NaN	32	5.2	7.4	18.3	73	72	84.6	52.6	37.7	3.22
00:18:45	0.07	95	97	60	9	8.6	32	4.5	10.2	18.7	73	73	84.5	52.6	37.7	3.23
00:18:46	0.03	95	97	60	9	8.6	32	4.5	10.2	18.7	73	73	84.4	52.5	37.6	3.23
00:18:47	0	94	96	60	9	8.6	32	4.7	10.2	19	73	73	84.4	52.5	37.5	3.25
00:18:48	0	94	96	60	9	8.6	32	4.7	10.2	19	73	73	84.3	52.5	37.5	3.27
00:18:49	0	94	95	60	9	8.6	32	4.7	10.3	18.9	73	74	84.2	52.5	37.4	3.3
00:18:50	0	94	95	60	9	8.6	32	4.7	10.3	18.9	73	74	84.1	52	37.4	3.31
00:18:51	0	93	94	60	9	8.6	32	4.5	10.2	19	74	74	84	52	37.3	3.33
00:18:52	0	93	94	60	9	8.6	32	4.5	10.2	19	74	75	84.1	52.1	37.3	3.37
00:18:53	0	92	94	60	9	8.6	32	4.7	10.3	19	75	75	84.3	52.3	37.4	3.4
00:18:54	0	92	96	60	9	8.6	32	4.4	10.4	19.1	76	76	84.4	52.6	37.4	3.43
00:18:55	0	92	96	60	9	8.6	32	4.4	10.4	19.1	76	76	83.8	52.8	37.3	3.46
00:18:56	0	92	98	60	9	8.3	32	4.8	10.4	19	76	76	84.2	53	37.4	3.5
00:18:57	0	92	98	60	9	8.3	32	4.8	10.4	19	77	77	84.4	53.2	37.5	3.54
00:18:58	0	92	98	60	9	7.8	32	4.5	10.3	18.7	77	77	84.9	53.4	37.7	3.54
00:18:59	0	93	98	60	9	7.8	32	4.5	10.3	18.7	78	78	82.7	53.1	37.9	3.6
00:19:00	0	94	98	60	9	7.6	32	4.7	10.2	18.6	78	79	82.7	53.3	37.7	3.66
00:19:01	0	94	98	60	9	7.6	32	4.7	10.2	18.6	78	79	83.4	53.5	37.5	3.68
00:19:02	0	94	99	60	9	7.5	32	4.6	10.1	18.2	78	79	84	54.3	37.6	3.68
00:19:03	0	95	99	60	9	7.5	32	4.6	10.1	18.2	78	79	81.6	53.6	38.1	3.69
00:19:04	0	96	99	60	9	7.4	32	4.5	10	18.6	78	80	81.5	53.6	39.4	3.59
00:19:05	0	96	99	60	9	7.4	32	4.5	10	18.6	78	81	81.9	53.8	40.7	3.42
00:19:06	0	96	99	60	9	7.4	32	4.6	10.1	19	78	81	82.2	53.5	40.9	3.43
00:19:07	0	96	99	60	9	7.4	32	4.6	10.1	19	78	81	82.8	53.1	41.4	3.43
00:19:08	0	96	99	60	9	7.4	32	4.4	10.1	18.9	78	81	82.5	53.2	41.7	3.36
00:19:09	0	96	99	60	9	7.4	NaN	4.4	10.1	18.9	78	81	83	53.3	41.9	3.29
00:19:10	0	96	99	60	9	7.4	NaN	4.8	10.3	18.6	78	81	83.2	53.4	42	3.25
00:19:11	0.03	97	99	60	10.5	7.4	NaN	3	4.8	18.6	78	79	86.4	54.1	42.2	3.18
00:19:12	0.09	97	99	61	10.5	7.4	NaN	3	4.8	18.6	78	79	86.8	54.3	42.5	3.11
00:19:13	0.13	97	99	61	10.5	7.4	NaN	2.7	5	18.6	78	79	86.6	54.3	42.9	3.03
00:19:14	0.16	97	99	61	10.5	7.4	NaN	3.2	5	18.6	78	78	86.5	54.2	43.1	2.94
00:19:15	0.18	97	99	61	10.5	7.3	NaN	3	5	18.6	77	78	89.6	55.2	42.7	2.95
00:19:16	0.18	97	99	61	10.5	7.3	32	3	5	18.6	77	77	89.4	55.2	41.4	3.02
00:19:17	0.2	97	99	61	10.5	7.3	32	3	5	18.6	77	76	89.2	55.1	40.1	3.09
00:19:18	0.21	97	99	61	10.5	7.3	32	5.1	6	20.7	77	75	89.1	55.2	40.1	3.06
00:19:19	0.22	97	99	61	10.5	7.3	32	5.1	6	20.7	77	75	89	55.8	40	3.08
00:19:20	0.23	97	99	61	10.5	7.3	32	4.4	11.1	20.5	76	75	89.1	55.8	40	3.1
00:19:21	0.24	97	99	61	10.5	7.3	32	4.4	11.1	20.5	76	75	88.9	55.6	39.9	3.12
00:19:22	0.24	97	100	61	10.5	8	32	4.7	10.9	20	75	75	88.9	55.4	39.8	3.16
00:19:23	0.24	97	100	61	10.5	8	32	4.7	10.9	20	75	75	88.7	54.6	39.8	3.17
00:19:24	0.24	97	100	61	10.5	8	32	4.5	10.7	19.6	75	75	88.6	54.5	39.7	3.18
00:19:25	0.25	97	100	61	10.5	8	32	4.5	10.7	19.6	75	75	88.4	54.3	39.5	3.22
00:19:26	0.25	97	99	61	10.5	8	32	4.4	10.4	19.3	74	75	88.3	54.3	39.5	3.25
00:19:27	0.25	97	99	61	10.5	8	32	4.4	10.4	19.3	74	75	88.2	54.2	39.4	3.29
00:19:28	0.25	97	99	61	10.5	8	32	4.7	10.4	19	75	75	88.1	54.2	39.3	3.32
00:19:29	0.25	96	99	61	10.5	8	32	4.7	10.4	19	75	76	88.1	54.2	39.3	3.36
00:19:30	0.25	96	99	61	10.5	8	32	4.5	10.3	18.6	75	76	88.2	54.4	39.4	3.38
00:19:31	0.25	96	99	61	10.5	8	32	4.5	10.3	18.6	75	76	88.4	54.5	39.6	3.4
00:19:32	0.25	96	99	61	10.5	7.8	32	4.7	10.1	19.1	76	77	88.5	54.6	39.7	3.41
00:19:33	0.26	96	99	61	10.5	7.4	32	4.5	10.3	19.2	77	77	88.7	54.8	39.9	3.42
00:19:34	0.26	96	99	61	10.5	7.4	32	4.5	10.3	19.2	77	76	88.8	55.1	40.1	3.4
00:19:35	0.26	97	99	61	10.5	7.4	32	4.3	10.3	19.4	77	76	89.1	56	40.2	3.4
00:19:36	0.26	97	99	61	10.5	7.4	32	4.3	10.3	19.4	77	76	89.3	56.2	40.3	3.41
00:19:37	0.26	97	99	61	10.5	7.4	32	4.7	10.5	19.4	77	76	89.7	56.5	40.6	3.41
00:19:38	0.26	97	99	61	10.5	7.4	32	4.7	10.5	19.4	77	76	90	56.7	40.7	3.41
00:19:39	0.26	97	99	61	10.5	7.4	32	4.5	10.3	19.3	77	76	90.3	56.9	40.9	3.4
00:19:40	0.26	97	99	61	10.5	7.4	32	4.5	10.3	19.3	77	76	90.5	57	41.1	3.4
00:19:41	0.26	97	99	61	10.5	7.4	32	4.6	10.4	19.7	77	76	90.8	57.2	41.2	3.38
00:19:42	0.26	97	99	61	10.5	7.4	32	4.6	10.4	19.7	76	76	91	57.3	41.3	3.37
00:19:43	0.26	97	100	61	10.5	7.3	32	4.6	10.5	19.6	76	76	91	57.3	41.4	3.36
00:19:44	0.26	97	100	61	10.5	7.3	32	4.6	10.5	19.6	76	76	91.1	57.3	41.3	3.35
00:19:45	0.26	97	100	61	10.5	7.3	32	4.4	10.4	19.6	76	75	91.1	57.3	41.3	3.34
00:19:46	0.26	97	100	61	10.5	7.3	32	4.4	10.4	19.6	76	75	91.2	57.3	41.4	3.33
00:19:47	0.27	97	100	61	10.5	7.3	32	4.7	10.5	19.5	76	75	91.1	57.3	41.3	3.32
00:19:48	0.27	97	100	61	10.5	7.3	32	4.6	10.4	19.3	76	75	91.3	57.3	41.3	3.32
00:19:49	0.28	97	100	61	10.5	7.3	32	4.6	10.4	19.3	76	75	91.3	57.3	41.3	3.31
00:19:50	0.28	97	100	61	10.5	7.3	32	4.3	10.3	19.5	75	75	91.4	57.3	41.4	3.3
00:19:51	0.28	97	100	61	10.5	7.3	32	4.3	10.3	19.5	75	75	91.3	57.4	41.4	3.29
00:19:52	0.29	97	100	61	10.5	7.3	33	4.7	10.4	19.8	75	75	91.5	57.4	41.4	3.29
00:19:53	0.29	97	100	61	10.5	7.3	33	4.7	10.4	19.8	75	75	91.6	57.4	41.4	3.28
00:19:54	0.3	97	100	61	10.5	7.3	33	4.6	10.7	20	75	75	91.7	57.5	41.4	3.27
00:19:55	0.3	97	100	61	10.5	7.3	33	4.6	10.7	20	75	75	91.7	57.5	41.4	3.27
00:19:56	0.31	97	100	61	10.5	7.3	33	4.4	10.7	20.1	75	75	91.8	57.5	41.5	3.26
00:19:57	0.31	97	100	61	10.5	7.3	33	4.4	10.7	20.1	75	75	91.8	57.5	41.5	3.26
00:19:58	0.31	97	100	61	10.5	7.2	33	4.4	10.8	19.9	75	75	91.8	57.5	41.5	3.26
00:19:59	0.32	97	100	61	10.5	7.2	33	4.7	10.8	19.8	75	75	91.9	57.6	41.5	3.26
00:20:00	0.32	97	100	61	10.5	7.2	33	4.7	10.8	19.8	75	75	91.8	57.5	41.5	3.25
00:20:01	0.32	97	100	61	10.5	7.2	33	4.5	10.7	19.4	75	75	91.9	57.6	41.6	3.26
00:20:02	0.32	97	100	61	10.5	7.2	33	4.5	10.7	19.4	75	75	91.8	57.6	41.5	3.26
00:20:03	0.33	97	100	61	10.5	7.1	33	4.3	10.6	19.7	75	75	92	57.7	41.6	3.26
00:20:04	0.33	97	100	61	10.5	7.1	33	4.3	10.6	19.7	75	75	91.9	57.7	41.6	3.25
00:20:05	0.33	97	100	61	10.5	7.1	33	4.7	10.7	19.7	75	75	92.1	57.8	41.6	3.26
00:20:06	0.33	97	100	61	10.5	7.1	33	4.7	10.7	19.7	75	75	92.1	57.8	41.7	3.26
00:20:07	0.33	97	100	61	10.5	7.1	33	4.6	10.6	19.9	75	75	92.3	57.9	41.8	3.26
00:20:08	0.33	97	100	61	10.5	7.1	33	4.6	10.6	19.9	75	75	92.4	58	41.8	3.26
00:20:09	0.33	97	100	61	10.5	7.1	33	4.6	10.7	19.8	75	74	92.5	58	41.8	3.25
00:20:10	0.32	97	100	61	10.5	7.1	33	4.4	10.7	20.1	75	74	92.7	58.1	41.9	3.25
00:20:11	0.32	97	100	61	10.5	7.1	33	4.4	10.7	20.1	75	74	92.7	58.1	41.9	3.25
00:20:12	0.32	97	100	61	10.5	7.1	33	4.7	10.9	20	75	74	92.8	58.2	41.9	3.25
00:20:13	0.32	97	100	61	10.5	7.1	33	4.7	10.9	20	74	74	92.9	58.2	42	3.24
00:20:14	0.32	97	100	61	10.5	7.1	33	4.6	10.8	19.8	74	74	93	58.2	42	3.24
00:20:15	0.33	97	100	61	10.5	7.1	33	4.6	10.8	19.8	74	74	93	58.2	42	3.24
00:20:16	0.33	97	99	61	10.5	7	33	4.3	10.7	19.8	74	74	93.2	58.3	42.1	3.23
00:20:17	0.33	97	99	61	10.5	7	33	4.3	10.7	19.8	74	74	93.2	58.3	42.1	3.23
00:20:18	0.33	97	99	61	10.5	7.1	33	4.4	10.8	20.2	75	74	93.3	58.3	42.1	3.22
00:20:19	0.33	97	99	61	10.5	7.1	33	4.4	10.8	20.2	75	74	93.4	58.4	42.2	3.22
00:20:20	0.33	97	99	61	10.5	7.1	33	4.6	10.9	20.1	75	74	93.5	58.4	42.2	3.21
00:20:21	0.33	97	100	61	10.5	7.1	33	4.5	10.8	19.8	75	74	93.6	58.5	42.3	3.21
00:20:22	0.33	97	100	61	10.5	7.1	33	4.5	10.8	19.8	75	74	93.6	58.6	42.3	3.21
00:20:23	0.33	97	100	61	10.5	7.1	33	4.3	10.6	19.9	75	74	93.8	58.6	42.4	3.21
00:20:24	0.33	97	100	61	10.5	7.1	33	4.3	10.6	19.9	75	74	93.7	58.6	42.3	3.2
00:20:25	0.33	97	100	61	10.5	7.1	33	4.4	10.8	19.7	75	74	94	58.7	42.4	3.19
00:20:26	0.33	97	100	61	10.5	7.1	33	4.4	10.8	19.7	74	74	94	58.7	42.4	3.19
00:20:27	0.33	97	100	61	10.5	7.1	33	4.6	10.7	19.7	74	74	94	58.7	42.4	3.18
00:20:28	0.33	97	100	61	10.5	7.1	33	4.6	10.7	19.7	74	74	94	58.7	42.4	3.19
00:20:29	0.33	97	100	61	10.5	7	33	4.5	10.6	19.8	74	74	94	58.6	42.4	3.18
00:20:30	0.33	97	100	61	10.5	7	33	4.3	10.6	19.8	74	74	93.9	58.6	42.4	3.18
00:20:31	0.33	97	100	61	10.5	7	33	4.3	10.6	19.8	74	74	93.8	58.5	42.3	3.17
00:20:32	0.33	97	100	61	10.5	7	33	4.5	10.8	19.8	74	74	93.9	58.6	42.3	3.17
00:20:33	0.33	97	100	61	10.5	7	33	4.5	10.8	19.8	74	74	93.8	58.5	42.3	3.17
00:20:34	0.33	97	100	61	10.5	7	33	4.6	10.7	19.7	74	74	93.8	58.5	42.3	3.17
00:20:35	0.33	97	100	61	10.5	7	33	4.6	10.7	19.7	74	74	93.8	58.5	42.3	3.18
00:20:36	0.33	97	100	61	10.5	7	33	4.5	10.6	19.7	74	74	94	58.6	42.3	3.18
00:20:37	0.33	97	100	61	10.5	7	33	4.5	10.6	19.7	74	74	93.8	58.5	42.3	3.18
00:20:38	0.33	97	100	61	10.5	7	33	4.2	10.6	19.8	74	74	93.8	58.6	42.3	3.17
00:20:39	0.33	97	100	61	10.5	7	33	4.2	10.6	19.8	74	74	93.9	58.6	42.3	3.17
00:20:40	0.33	97	100	61	10.5	7	33	4.5	10.8	20.1	74	74	93.9	58.6	42.3	3.17
00:20:41	0.33	97	100	61	10.5	7	33	4.7	10.9	20	74	74	93.9	58.6	42.3	3.18
00:20:42	0.34	97	100	61	10.5	7	33	4.7	10.9	20	74	74	93.9	58.6	42.3	3.18
00:20:43	0.34	97	100	61	10.5	7	33	4.5	10.8	19.8	74	74	94	58.6	42.3	3.18
00:20:44	0.34	97	100	61	10.5	7	33	4.5	10.8	19.8	74	74	93.8	58.6	42.2	3.18
00:20:45	0.34	97	100	61	10.5	7	33	4.4	10.7	19.8	74	74	93.9	58.6	42.3	3.18
00:20:46	0.34	97	100	61	10.5	7	33	4.4	10.7	19.8	74	74	93.8	58.5	42.2	3.18
00:20:47	0.34	97	100	61	10.5	7	33	4.5	10.8	19.7	74	74	93.9	58.5	42.2	3.18
00:20:48	0.34	97	100	61	10.5	7	33	4.5	10.8	19.7	74	74	93.8	58.6	42.2	3.19
00:20:49	0.34	97	100	61	10.5	7	33	4.6	10.7	19.6	74	74	93.9	58.6	42.3	3.19
00:20:50	0.34	97	100	61	10.5	6.9	33	4.5	10.6	19.8	74	74	94	58.6	42.3	3.2
00:20:51	0.34	97	100	61	10.5	6.9	33	4.5	10.6	19.8	74	74	94	58.7	42.3	3.2
00:20:52	0.34	97	100	61	10.5	6.9	33	4.3	10.7	19.8	74	74	94.1	58.7	42.3	3.2
00:20:53	0.34	97	100	61	10.5	6.9	33	4.3	10.7	19.8	74	74	94	58.7	42.4	3.19
00:20:54	0.34	97	100	61	10.5	6.9	33	4.5	10.8	20.2	74	74	94.2	58.8	42.4	3.2
00:20:55	0.34	97	100	61	10.5	6.9	33	4.5	10.8	20.2	74	74	94.2	58.8	42.5	3.19
00:20:56	0.34	97	100	61	10.5	6.9	33	4.6	10.9	20	74	74	94.4	58.9	42.5	3.19
00:20:57	0.34	97	100	61	10.5	6.9	33	4.6	10.9	20	74	74	94.3	58.9	42.5	3.2
00:20:58	0.34	97	100	61	10.5	6.9	33	4.6	10.8	19.8	74	74	94.5	58.9	42.5	3.19
00:20:59	0.34	97	100	61	10.5	6.9	33	4.6	10.8	19.8	74	74	94.4	58.9	42.5	3.19
00:21:00	0.34	97	100	61	10.5	6.9	33	4.3	10.7	19.8	74	74	94.3	58.9	42.5	3.19
00:21:01	0.34	97	100	61	10.5	6.9	33	4.4	10.8	19.7	74	74	94.3	58.9	42.5	3.19
00:21:02	0.34	97	100	61	10.5	6.9	33	4.4	10.8	19.7	74	74	94.3	58.8	42.5	3.18
00:21:03	0.34	97	100	61	10.5	6.9	33	4.7	10.7	19.5	74	74	94.3	58.8	42.5	3.19
00:21:04	0.34	97	100	61	10.5	6.9	33	4.7	10.7	19.5	74	74	94.2	58.8	42.4	3.19
00:21:05	0.34	97	100	61	10.5	6.9	33	4.6	10.6	19.8	74	74	94.3	58.8	42.4	3.19
00:21:06	0.34	97	100	61	10.5	6.9	33	4.6	10.6	19.8	74	74	94.1	58.8	42.4	3.19
00:21:07	0.34	97	100	61	10.5	6.9	33	4.3	10.6	19.9	74	74	94.2	58.8	42.4	3.19
00:21:08	0.34	97	100	61	10.5	6.9	33	4.3	10.6	19.9	74	74	94.2	58.8	42.4	3.18
00:21:09	0.34	97	100	61	10.5	6.9	33	4.4	10.8	20.2	74	74	94.3	58.8	42.4	3.18
00:21:10	0.34	97	100	61	10.5	6.9	33	4.4	10.8	20.2	74	74	94.3	58.8	42.4	3.18
00:21:11	0.34	97	100	61	10.5	6.9	33	4.7	10.9	20	74	74	94.3	58.8	42.4	3.18
00:21:12	0.33	97	100	61	10.5	6.8	33	4.6	10.8	19.8	74	74	94.3	58.8	42.4	3.19
00:21:13	0.33	97	100	61	10.5	6.8	33	4.6	10.8	19.8	74	74	94.3	58.8	42.3	3.19
00:21:14	0.33	97	100	61	10.5	6.8	33	4.4	10.7	19.8	74	74	94.3	58.8	42.3	3.19
00:21:15	0.33	97	100	61	10.5	6.8	33	4.4	10.7	19.8	74	74	94.2	58.7	42.3	3.18
00:21:16	0.33	97	100	61	10.5	6.8	33	4.4	10.8	20.1	74	74	94.3	58.7	42.4	3.18
00:21:17	0.33	97	100	61	10.5	6.8	33	4.4	10.8	20.1	74	74	94.2	58.7	42.4	3.19
00:21:18	0.33	97	100	61	10.5	6.8	33	4.7	10.9	20	74	74	94.3	58.7	42.4	3.19
00:21:19	0.33	97	100	61	10.5	6.8	33	4.7	10.9	20	74	74	94.2	58.7	42.4	3.2
00:21:20	0.33	97	100	61	10.5	6.8	33	4.5	10.8	19.8	74	74	94.2	58.7	42.4	3.2
00:21:21	0.33	97	100	61	10.5	6.8	33	4.4	10.7	19.8	74	74	94.1	58.8	42.4	3.2
00:21:22	0.33	97	100	61	10.5	6.8	33	4.4	10.7	19.8	74	74	94.1	58.7	42.4	3.19
00:21:23	0.33	97	100	61	10.5	6.8	33	4.5	10.8	19.7	74	74	94.2	58.8	42.4	3.2
00:21:24	0.33	97	100	61	10.5	6.8	33	4.5	10.8	19.7	74	74	94.2	58.8	42.5	3.19
00:21:25	0.33	97	100	61	10.5	6.9	33	4.6	10.7	19.5	74	74	94.2	58.8	42.5	3.19
00:21:26	0.33	97	100	61	10.5	6.9	33	4.6	10.7	19.5	74	74	94.2	58.8	42.5	3.2
00:21:27	0.33	97	100	61	10.5	6.9	33	4.6	10.6	19.8	74	74	94.3	58.8	42.5	3.2
00:21:28	0.33	97	100	61	10.5	6.9	33	4.6	10.6	19.8	74	74	94.1	58.8	42.4	3.2
00:21:29	0.33	97	100	61	10.5	6.9	33	4.3	10.6	20	74	74	94.1	58.8	42.4	3.2
00:21:30	0.33	97	100	61	10.5	6.9	33	4.3	10.6	20	74	74	94.1	58.7	42.4	3.2
00:21:31	0.33	97	100	61	10.5	6.9	33	4.6	10.8	19.8	74	74	94.1	58.7	42.4	3.2
00:21:32	0.33	97	100	61	10.5	6.9	33	4.6	10.7	19.7	74	74	94.1	58.7	42.4	3.21
00:21:33	0.33	97	100	61	10.5	6.9	33	4.6	10.7	19.7	74	74	94	58.7	42.4	3.21
00:21:34	0.33	97	100	61	10.5	6.8	33	4.5	10.6	19.6	74	74	94	58.7	42.4	3.22
00:21:35	0.33	97	100	61	10.5	6.8	33	4.5	10.6	19.6	74	74	93.8	58.7	42.4	3.22
00:21:36	0.34	97	100	61	10.5	6.8	33	4.3	10.6	19.9	75	74	94	58.7	42.4	3.22
00:21:37	0.34	97	100	61	10.5	6.8	33	4.3	10.6	19.9	75	74	93.9	58.7	42.5	3.22
00:21:38	0.34	97	100	61	10.5	6.8	33	4.6	10.8	19.9	74	74	94	58.8	42.5	3.23
00:21:39	0.34	97	100	61	10.5	6.8	33	4.6	10.8	19.9	75	74	94	58.9	42.5	3.23
00:21:40	0.34	97	100	61	10.5	6.8	33	4.6	10.7	19.7	75	74	94.1	58.9	42.6	3.23
00:21:41	0.34	97	100	61	10.5	6.8	33	4.6	10.7	19.7	75	74	94	58.9	42.6	3.24
00:21:42	0.34	97	100	61	10.5	6.8	33	4.4	10.6	19.7	75	74	94	58.9	42.6	3.23
00:21:43	0.34	97	100	61	10.5	6.8	33	4.3	10.7	19.9	75	74	94.1	58.9	42.7	3.24
00:21:44	0.34	97	100	61	10.5	6.8	33	4.3	10.7	19.9	75	74	94	58.9	42.6	3.23
00:21:45	0.34	97	100	61	10.5	6.8	33	4.7	10.8	19.8	75	74	94.1	58.9	42.7	3.23
00:21:46	0.34	97	100	61	10.5	6.8	33	4.7	10.8	19.8	75	74	94	58.8	42.6	3.23
00:21:47	0.34	97	99	61	10.5	6.8	33	4.4	10.7	19.6	75	74	94	58.8	42.6	3.23
00:21:48	0.34	97	99	61	10.5	6.8	33	4.4	10.7	19.6	75	74	93.8	58.7	42.5	3.23
00:21:49	0.34	97	99	61	10.5	6.7	33	4.2	10.6	19.5	75	74	93.9	58.6	42.5	3.23
00:21:50	0.34	97	99	61	10.5	6.7	33	4.2	10.6	19.5	75	74	93.8	58.6	42.5	3.22
00:21:51	0.34	97	99	61	10.5	6.7	33	4.6	10.7	19.8	75	75	93.8	58.6	42.5	3.22
00:21:52	0.34	97	99	61	10.5	6.8	32	4.6	10.8	19.7	75	75	93.8	58.6	42.5	3.22
00:21:53	0.34	97	99	61	10.5	6.8	32	4.6	10.8	19.7	75	75	93.8	58.6	42.5	3.22
00:21:54	0.34	97	100	61	10.5	6.8	32	4.4	10.5	19.3	75	75	93.9	58.7	42.5	3.22
00:21:55	0.34	97	100	61	10.5	6.8	32	4.4	10.5	19.3	75	75	93.8	58.7	42.6	3.22
00:21:56	0.34	97	100	61	10.5	6.8	32	4.6	10.4	19.6	75	75	94	58.8	42.6	3.23
00:21:57	0.34	97	100	61	10.5	NaN	32	4.6	10.4	19.6	75	75	93.9	58.8	42.6	3.22
00:21:58	0.34	97	100	61	10.5	NaN	32	4.6	10.4	19.6	75	75	94	58.8	42.7	3.23
00:21:59	0.34	97	100	61	10.5	NaN	32	4.6	10.4	19.6	75	75	93.9	58.8	42.7	3.22
00:22:00	0.34	97	100	61	10.5	NaN	32	4.6	10.4	19.6	75	75	93.8	58.7	42.7	3.22
00:22:01	0.34	97	100	61	10.5	NaN	32	4.6	10.4	19.6	75	75	93.5	58.6	42.6	3.21
00:22:02	0.34	97	99	61	10.5	NaN	32	4.6	10.4	19.6	75	75	93.5	58.5	42.6	3.22
00:22:03	0.34	97	99	61	10.5	NaN	32	4.6	10.4	19.6	75	75	93.6	58.6	42.3	3.27
00:22:04	0.34	97	99	61	10.5	NaN	32	4.6	10.4	19.6	75	76	91	57.6	42.1	3.34
00:22:05	0.34	97	100	61	10.5	NaN	32	4.6	10.4	19.6	75	76	90.1	57.2	42	3.28
00:22:06	0.34	97	100	61	10.5	NaN	32	4.6	10.4	19.6	74	76	89.7	56.9	41.7	3.25
00:22:07	0.34	97	100	61	10.5	NaN	32	4.6	10.4	19.6	74	76	89.5	56.7	41.5	3.23
00:22:08	0.34	97	100	61	10.5	NaN	32	4.6	10.4	19.6	74	76	89.2	56.5	41.3	3.2
00:22:09	0.34	97	100	61	10.5	NaN	32	4.6	10.4	19.6	74	76	89.1	56.4	41.2	3.18
00:22:10	0.34	97	100	61	10.5	NaN	32	4.6	10.4	19.6	74	76	88.9	56.3	41.1	3.16
00:22:11	0.33	97	99	61	10.5	NaN	32	4.6	10.4	19.6	74	76	88.9	56.2	41	3.14
00:22:12	0.33	97	99	61	10.5	NaN	32	4.6	10.4	19.6	74	76	88.9	56.2	40.9	3.12
00:22:13	0.33	97	99	61	10.5	NaN	32	4.6	10.4	19.6	74	77	88.5	56.1	41	3.08
00:22:14	0.33	97	99	61	10.5	NaN	32	4.6	10.4	19.6	75	77	88.1	56.1	41	3.07
00:22:15	0.33	97	99	61	10.5	NaN	32	4.6	10.4	19.6	75	77	87.9	56	41.2	3
00:22:16	0.32	97	99	61	10.5	NaN	32	4.6	10.4	19.6	75	76	90	56.7	41.3	2.94
00:22:17	0.32	97	99	61	10.5	NaN	32	4.6	10.4	19.6	76	77	90.4	57	41.4	3
00:22:18	0.32	97	99	61	10.5	NaN	32	4.6	10.4	19.6	77	78	90.1	57	41.6	3.03
00:22:19	0.31	97	99	61	10.5	NaN	32	4.6	10.4	19.6	78	78	89.9	57	41.7	3.07
00:22:20	0.31	97	99	61	10.5	NaN	32	4.6	10.4	19.6	79	79	89.7	57	41.8	3.1
00:22:21	0.31	97	99	61	10.5	NaN	32	4.6	10.4	19.6	79	79	89.4	56.9	41.8	3.13
00:22:22	0.31	97	100	61	10.5	NaN	32	4.6	10.4	19.6	80	79	89.1	56.8	41.8	3.15
00:22:23	0.3	97	100	61	10.5	NaN	32	4.6	10.4	19.6	80	79	88.9	56.7	41.7	3.17
00:22:24	0.3	97	100	61	10.5	NaN	32	4.6	10.4	19.6	80	78	88.6	56.5	41.6	3.2
00:22:25	0.29	97	100	61	10.5	NaN	32	4.6	10.4	19.6	79	78	88.7	56.4	41.4	3.25
00:22:26	0.29	97	99	61	10.5	NaN	32	4.6	10.4	19.6	79	78	88.5	56.2	41.2	3.26
00:22:27	0.29	97	99	61	10.5	NaN	32	4.6	10.4	19.6	79	77	88	55.9	41	3.27
00:22:28	0.28	97	99	61	10.5	NaN	32	4.6	10.4	19.6	78	77	87.8	55.6	40.8	3.28
00:22:29	0.28	97	99	61	10.5	NaN	32	4.6	10.4	19.6	77	76	87.6	55.4	40.6	3.28
00:22:30	0.27	97	99	61	10.5	NaN	32	4.6	10.4	19.6	76	75	87.5	55.2	40.4	3.28
00:22:31	0.27	97	99	61	10.5	NaN	32	4.6	10.4	19.6	76	75	87.3	55	40.1	3.27
00:22:32	0.27	97	99	61	10.5	NaN	32	4.6	10.4	19.6	75	75	86.9	54.6	39.9	3.26
00:22:33	0.26	97	99	61	10.5	NaN	32	4.6	10.4	19.6	75	74	86.5	54.4	39.6	3.26
00:22:34	0.26	97	99	61	10.5	NaN	32	4.6	10.4	19.6	75	74	86.1	54.1	39.4	3.26
00:22:35	0.25	96	98	61	10.5	NaN	32	4.6	10.4	19.6	75	74	85.7	53.8	39.2	3.26
00:22:36	0.25	96	98	61	10.5	NaN	32	4.6	10.4	19.6	75	74	85.3	53.6	39	3.26
00:22:37	0.25	96	98	61	10.5	NaN	32	4.6	10.4	19.6	74	74	85	53.4	38.8	3.26
00:22:38	0.24	96	98	61	10.5	NaN	32	4.6	10.4	19.6	74	74	84.7	53.2	38.6	3.27
00:22:39	0.23	96	98	61	10.5	NaN	32	4.6	10.4	19.6	74	74	84.4	53	38.4	3.27
00:22:40	0.21	96	98	61	10.5	NaN	32	4.6	10.4	19.6	74	74	84.1	52.8	38.3	3.28
00:22:41	0.19	96	98	61	10.5	NaN	32	4.6	10.4	19.6	74	74	83.8	52.7	38.2	3.28
00:22:42	0.16	96	98	61	10.5	NaN	32	4.6	10.4	19.6	74	74	83.6	52.5	38.1	3.28
00:22:43	0.16	95	96	61	10.5	NaN	32	4.6	10.4	19.6	74	74	83.4	52.4	38	3.29
00:22:44	0.13	95	96	61	10.5	NaN	32	4.6	10.4	19.6	74	74	83.2	52.3	37.9	3.3
00:22:45	0.1	95	96	61	10.5	NaN	32	4.6	10.4	19.6	74	75	83	52.2	37.8	3.31
00:22:46	0.07	95	96	61	10.5	NaN	32	5.4	7.8	19.6	75	75	82.9	52.1	37.7	3.32
00:22:47	0.02	95	95	61	10.5	NaN	32	5.4	7.8	19.8	75	75	82.7	52	37.6	3.33
00:22:48	0	94	95	61	10.5	NaN	32	5.4	7.8	19.8	75	75	82.6	52	37.6	3.34
00:22:49	0	94	95	61	10.5	8.7	32	4.5	10.8	20	75	75	82.7	52	37.5	3.36
00:22:50	0	94	95	61	10.5	8.7	32	4.5	10.8	20	75	76	82.8	52.1	37.3	3.38
00:22:51	0	94	95	61	10.5	8.7	32	4.5	10.7	19.9	76	76	82.9	52.1	37.3	3.4
00:22:52	0	93	95	61	10.5	8.7	32	4.5	10.7	19.9	76	76	83	52.2	37.3	3.41
00:22:53	0	93	95	61	10.5	8.7	32	4.6	10.6	19.6	76	76	83.1	52.3	37.3	3.43
00:22:54	0	92	95	61	10.5	8.7	32	4.6	10.6	19.6	77	76	83.3	52.3	37.4	3.44
00:22:55	0	92	93	61	10.5	8.7	32	4.3	10.5	19.8	77	76	83.4	52.4	37.4	3.45
00:22:56	0	92	93	61	10.5	8.7	NaN	4.4	5	19.8	77	77	83.6	52.6	37.5	3.47
00:22:57	0	92	93	61	10.5	8.7	NaN	4.4	5	19.8	77	77	83.7	52.7	37.6	3.48
00:22:58	0	92	93	61	12	8.7	NaN	3.1	4.9	19.8	77	77	83.7	52.8	37.6	3.5
00:22:59	0	92	94	61	12	8.7	NaN	3	5.1	19.8	78	77	83.8	52.9	37.7	3.51
00:23:00	0	92	95	61	12	8.7	NaN	2.7	5.1	19.8	78	77	83.9	53	37.8	3.51
00:23:01	0	92	96	61	12	8.3	NaN	2.7	5.1	19.8	78	78	83.9	53	37.9	3.51
00:23:02	0	92	98	61	12	7.8	NaN	2.7	5.1	19.8	78	78	83.8	53.1	38.1	3.51
00:23:03	0	92	98	61	12	7.8	NaN	2.7	5.1	19.8	78	78	83.8	53.1	38.2	3.52
00:23:04	0	93	98	61	12	7.6	32	4.7	5.1	19.8	78	78	83.8	53.1	38.2	3.52
00:23:05	0	94	98	61	12	7.6	32	4.5	5.9	19.8	79	78	83.7	53.1	38.2	3.52
00:23:06	0	95	98	61	12	7.6	32	4.5	5.9	21.1	79	78	83.7	53.1	38.2	3.53
00:23:07	0	95	99	61	12	7.6	32	4.7	11.4	26.8	79	78	83.8	53.1	38.2	3.53
00:23:08	0	96	99	61	12	8.4	32	4.3	13	26.8	79	78	83.8	53.2	38.1	3.53
00:23:09	0	96	98	61	12	8.4	32	4.3	13	24.4	79	78	84	53.2	38.2	3.53
00:23:10	0	96	98	61	12	8.4	32	4.3	13	24.4	79	78	84.2	53.2	38.2	3.53
00:23:11	0	96	98	61	12	8.4	32	4.6	12.4	22.1	78	78	84.3	53.3	38.2	3.53
00:23:12	0	96	98	62	12	8.4	33	4.6	12.4	22.1	78	78	84.4	53.3	38.2	3.53
00:23:13	0	96	98	62	12	8.4	33	4.5	11.7	21	78	78	84.4	53.3	38.2	3.53
00:23:14	0	96	98	62	12	8.4	33	4.5	11.7	21	78	78	84.5	53.4	38.3	3.53
00:23:15	0	96	98	62	12	8.4	33	4.5	11.3	20.5	78	78	84.7	53.4	38.3	3.53
00:23:16	0	96	98	62	12	8.4	33	4.6	11	20	78	78	84.9	53.6	38.4	3.53
00:23:17	0	96	98	62	12	8.4	33	4.6	11	20	79	78	85	53.7	38.4	3.54
00:23:18	0.01	96	98	62	12	7.6	33	4.3	10.8	19.7	79	79	85.3	53.9	38.6	3.54
00:23:19	0.03	96	98	62	12	7.6	33	4.3	10.8	19.7	79	79	85.4	54	38.7	3.55
00:23:20	0.05	96	99	62	12	7.3	33	4.6	10.7	19.7	79	79	85.7	54.2	38.9	3.55
00:23:21	0.07	96	99	62	12	7.3	33	4.6	10.7	19.7	79	79	85.9	54.4	39	3.56
00:23:22	0.07	96	99	62	12	7.3	33	4.3	10.6	19.7	80	80	86.2	54.6	39.2	3.56
00:23:23	0.09	96	99	62	12	7.3	33	4.3	10.6	19.7	80	80	86.5	54.9	39.4	3.56
00:23:24	0.11	96	99	62	12	7.3	33	4.7	10.7	19.6	80	80	86.9	55.1	39.6	3.56
00:23:25	0.12	96	99	62	12	7.3	33	4.5	10.6	19.5	80	80	87.3	55.4	39.8	3.57
00:23:26	0.13	96	99	62	12	7.3	33	4.5	10.6	19.5	80	80	87.5	55.6	39.9	3.57
00:23:27	0.14	97	99	62	12	7.3	33	4.5	10.7	20	80	80	87.9	55.8	40.1	3.56
00:23:28	0.14	97	99	62	12	7.3	33	4.5	10.7	20	80	80	88.1	56	40.3	3.56
00:23:29	0.15	97	99	62	12	7.3	33	4.6	10.8	19.8	80	79	88.5	56.1	40.4	3.55
00:23:30	0.16	97	99	62	12	7.3	33	4.6	10.8	19.8	80	79	88.6	56.2	40.5	3.54
00:23:31	0.17	97	99	62	12	7.3	33	4.3	10.7	19.8	80	79	88.9	56.3	40.7	3.53
00:23:32	0.19	97	99	62	12	7.3	33	4.3	10.7	19.8	80	79	89.1	56.5	40.8	3.52
00:23:33	0.21	97	99	62	12	7.3	33	4.7	10.8	20	79	79	89.3	56.5	40.8	3.51
00:23:34	0.21	97	99	62	12	7.3	33	4.7	10.8	20	79	79	89.5	56.7	41	3.5
00:23:35	0.23	97	99	62	12	7.3	33	4.5	10.8	19.5	79	78	89.7	56.8	41.1	3.48
00:23:36	0.25	97	99	62	12	7.3	33	4.2	10.6	19.9	79	78	90	57	41.3	3.47
00:23:37	0.26	97	99	62	12	7.3	33	4.2	10.6	19.9	79	78	90.2	57.1	41.4	3.45
00:23:38	0.27	97	99	62	12	7.2	33	4.7	10.8	20.3	79	78	90.4	57.2	41.5	3.44
00:23:39	0.28	97	99	62	12	7.2	33	4.7	10.8	20.3	79	78	90.5	57.3	41.6	3.42
00:23:40	0.28	97	99	62	12	7.2	33	4.4	10.8	20.3	78	77	90.7	57.3	41.7	3.41
00:23:41	0.28	97	99	62	12	7.2	33	4.4	10.8	20.3	78	77	90.6	57.3	41.7	3.39
00:23:42	0.29	97	99	62	12	7.2	33	4.3	10.9	20.6	78	77	90.8	57.4	41.8	3.38
00:23:43	0.29	97	99	62	12	7.2	33	4.3	10.9	20.6	78	77	90.8	57.4	41.8	3.37
00:23:44	0.3	97	99	62	12	7.2	33	4.7	11.1	20.6	77	77	90.8	57.4	41.7	3.36
00:23:45	0.3	97	99	62	12	7.2	33	4.4	10.9	20.6	77	77	90.8	57.4	41.8	3.35
00:23:46	0.3	97	99	62	12	7.2	33	4.4	10.9	20.6	77	77	90.6	57.3	41.7	3.34
00:23:47	0.3	97	99	62	12	7.2	33	4.4	11	20.9	77	77	90.7	57.3	41.7	3.33
00:23:48	0.3	97	99	62	12	7.2	33	4.4	11	20.9	77	77	90.6	57.3	41.7	3.33
00:23:49	0.3	97	100	62	12	7.1	33	4.6	11.2	20.8	77	77	90.7	57.3	41.7	3.32
00:23:50	0.3	97	100	62	12	7.1	33	4.6	11.2	20.8	77	77	90.6	57.4	41.7	3.32
00:23:51	0.3	97	100	62	12	7.1	33	4.3	11	20.8	77	77	90.8	57.4	41.8	3.31
00:23:52	0.3	97	100	62	12	7.1	34	4.3	11	20.8	77	77	90.8	57.5	41.8	3.31
00:23:53	0.31	97	100	62	12	7.1	34	4.2	11.4	21.1	77	77	91.1	57.6	41.9	3.31
00:23:54	0.31	97	100	62	12	7.1	34	4.6	11.5	20.9	77	77	91.2	57.7	42	3.31
00:23:55	0.31	97	100	62	12	7.1	34	4.6	11.5	20.9	77	77	91.3	57.7	42.1	3.3
00:23:56	0.31	97	99	62	12	7.1	34	4.5	11.3	20.8	77	77	91.4	57.8	42.1	3.3
00:23:57	0.31	97	99	62	12	7.1	34	4.5	11.3	20.8	77	77	91.5	57.8	42.2	3.3
00:23:58	0.31	97	99	62	12	7	34	4.3	11.2	20.7	77	76	91.7	57.9	42.2	3.3
00:23:59	0.32	97	99	62	12	7	34	4.3	11.2	20.7	77	76	91.6	57.9	42.2	3.29
00:24:00	0.32	97	99	62	12	7	34	4.3	11.3	21.1	77	76	91.7	57.9	42.2	3.29
00:24:01	0.32	97	99	62	12	7	34	4.3	11.3	21.1	77	76	91.7	57.9	42.2	3.29
00:24:02	0.32	97	99	62	12	7	34	4.6	11.4	21	77	76	91.8	57.9	42.2	3.28
00:24:03	0.32	97	99	62	12	7	34	4.5	11.3	20.7	77	77	91.7	57.9	42.2	3.29
00:24:04	0.32	97	99	62	12	7	34	4.5	11.3	20.7	77	77	91.8	57.9	42.2	3.28
00:24:05	0.32	97	99	62	12	6.9	34	4.2	11.2	20.8	77	77	91.9	58	42.3	3.28
00:24:06	0.32	97	99	62	12	6.9	34	4.2	11.2	20.8	77	77	91.9	58	42.3	3.27
00:24:07	0.32	97	99	62	12	7	34	4.6	11.3	20.6	77	77	92.1	58.1	42.4	3.28
00:24:08	0.32	97	99	62	12	7	34	4.6	11.3	20.6	77	77	92.3	58.2	42.5	3.28
00:24:09	0.32	97	99	62	12	7	34	4.6	11.3	20.5	77	77	92.5	58.3	42.6	3.27
00:24:10	0.33	97	99	62	12	7	34	4.5	11.1	20.6	77	77	92.6	58.4	42.6	3.27
00:24:11	0.33	97	99	62	12	7	34	4.5	11.1	20.6	77	77	92.7	58.5	42.7	3.27
00:24:12	0.33	97	100	62	12	7	34	4.2	11.2	20.8	77	76	93	58.6	42.8	3.27
00:24:13	0.33	97	100	62	12	7	34	4.2	11.2	20.8	77	76	93	58.6	42.8	3.26
00:24:14	0.33	97	100	62	12	7	34	4.5	11.3	20.9	77	76	93.2	58.7	42.9	3.26
00:24:15	0.33	97	100	62	12	7	34	4.5	11.3	20.9	77	76	93.3	58.7	42.9	3.25
00:24:16	0.33	97	100	62	12	7	34	4.6	11.4	20.8	77	76	93.4	58.7	43	3.25
00:24:17	0.33	97	100	62	12	7	34	4.4	11.2	20.4	76	76	93.3	58.8	42.9	3.25
00:24:18	0.33	97	100	62	12	7	34	4.4	11.2	20.4	76	76	93.4	58.8	42.9	3.25
00:24:19	0.33	97	100	62	12	7	34	4.2	11.1	20.5	76	76	93.4	58.8	42.9	3.24
00:24:20	0.33	97	100	62	12	7	34	4.2	11.1	20.5	76	76	93.4	58.8	42.9	3.23
00:24:21	0.33	97	100	62	12	7	34	4.3	11.2	20.8	76	75	93.6	58.8	43	3.22
00:24:22	0.33	97	100	62	12	7	34	4.3	11.2	20.8	76	75	93.7	58.9	43.1	3.21
00:24:23	0.33	97	100	62	12	7	34	4.6	11.3	20.7	76	75	93.9	58.9	43.1	3.21
00:24:24	0.33	97	100	62	12	7	34	4.6	11.3	20.7	76	75	93.9	59	43.1	3.21
00:24:25	0.33	97	100	62	12	6.9	34	4.6	11.3	20.5	75	75	94.1	59	43.2	3.2
00:24:26	0.33	97	100	62	12	6.9	34	4.5	11.1	20.6	75	75	94.1	59.1	43.2	3.19
00:24:27	0.33	97	100	62	12	6.9	34	4.5	11.1	20.6	75	75	94.1	59	43.1	3.17
00:24:28	0.33	97	100	62	12	6.9	34	4.2	11.2	20.7	75	75	94.2	59.1	43.2	3.17
00:24:29	0.33	97	100	62	12	6.9	34	4.2	11.2	20.7	75	74	94.2	59	43.1	3.15
00:24:30	0.33	97	100	62	12	6.9	34	4.3	11.3	20.9	75	74	94.3	59	43.2	3.14
00:24:31	0.34	97	100	62	12	6.9	34	4.3	11.3	20.9	74	74	94.4	59	43.1	3.14
00:24:32	0.34	97	100	62	12	6.9	34	4.6	11.4	21	74	74	94.4	59	43.1	3.14
00:24:33	0.34	97	100	62	12	6.9	34	4.5	11.3	20.8	74	74	94.3	59	43.1	3.14
00:24:34	0.34	97	100	62	12	6.9	34	4.5	11.3	20.8	74	74	94.3	59	43.1	3.14
00:24:35	0.34	97	100	62	12	6.9	34	4.5	11.2	20.9	74	74	94.3	59.1	43	3.14
00:24:36	0.34	97	100	62	12	6.9	34	4.5	11.2	20.9	74	74	94.2	59	43	3.13
00:24:37	0.34	97	100	62	12	6.9	34	4.2	11.3	20.8	74	74	94.2	59	43	3.14
00:24:38	0.34	97	100	62	12	6.9	34	4.2	11.3	20.8	74	74	94.2	59	43	3.14
00:24:39	0.34	97	100	62	12	6.9	34	4.3	11.4	20.8	74	74	94.3	59	43	3.14
00:24:40	0.34	97	100	62	12	6.8	34	4.5	11.3	20.7	74	74	94.3	59	43.1	3.14
00:24:41	0.34	97	100	62	12	6.8	34	4.5	11.3	20.7	74	74	94.3	59	43.1	3.15
00:24:42	0.34	97	100	62	12	6.8	34	4.6	11.3	20.5	74	74	94.2	59	43.1	3.15
00:24:43	0.34	97	100	62	12	6.8	34	4.6	11.3	20.5	74	74	94.2	59	43	3.15
00:24:44	0.35	97	100	62	12	6.8	34	4.4	11.1	20.7	74	74	94.2	59	43	3.15
00:24:45	0.35	97	100	62	12	6.8	34	4.4	11.1	20.7	74	74	94	58.9	42.9	3.15
00:24:46	0.35	97	100	62	12	6.8	34	4.4	11.2	20.8	74	74	94	58.8	42.9	3.15
00:24:47	0.35	97	100	62	12	6.8	34	4.4	11.2	20.8	74	74	93.9	58.7	42.8	3.15
00:24:48	0.35	97	100	62	12	6.8	34	4.1	11.3	21.1	74	74	93.9	58.7	42.8	3.14
00:24:49	0.35	97	100	62	12	6.8	34	4.5	11.5	20.9	74	74	93.8	58.7	42.8	3.15
00:24:50	0.35	97	100	62	12	6.8	34	4.5	11.5	20.9	74	74	93.7	58.6	42.7	3.15
00:24:51	0.35	97	100	62	12	6.8	34	4.6	11.4	20.8	74	74	93.7	58.7	42.8	3.15
00:24:52	0.35	97	100	62	12	6.8	34	4.6	11.4	20.8	74	74	93.6	58.7	42.7	3.15
00:24:53	0.35	97	99	62	12	6.8	34	4.5	11.2	20.5	74	74	93.8	58.7	42.8	3.15
00:24:54	0.35	97	99	62	12	6.8	34	4.5	11.2	20.5	74	74	93.8	58.8	42.8	3.15
00:24:55	0.35	97	99	62	12	6.8	34	4.4	11.1	20.6	74	74	93.8	58.8	42.9	3.15
00:24:56	0.34	97	100	62	12	6.8	34	4.1	11.2	20.9	74	74	93.8	58.9	42.9	3.15
00:24:57	0.34	97	100	62	12	6.8	34	4.1	11.2	20.9	74	74	93.9	58.9	43	3.14
00:24:58	0.34	97	100	62	12	6.8	34	4.4	11.3	21.1	74	74	94	58.9	43	3.14
00:24:59	0.34	97	100	62	12	6.8	34	4.4	11.3	21.1	74	74	94	58.9	43	3.14
00:25:00	0.34	97	100	62	12	6.8	34	4.6	11.5	20.9	74	74	94.1	58.9	43	3.14
00:25:01	0.34	97	100	62	12	6.8	34	4.6	11.5	20.9	74	74	94	59	43	3.14
00:25:02	0.34	97	99	62	12	6.8	34	4.6	11.3	20.7	74	74	94.1	58.9	43	3.14
00:25:03	0.34	97	99	62	12	6.8	34	4.5	11.2	20.8	74	74	94	58.9	43	3.14
00:25:04	0.34	97	99	62	12	6.8	34	4.5	11.2	20.8	74	74	93.9	58.9	43	3.14
00:25:05	0.34	97	99	62	12	6.8	34	4.2	11.2	20.9	74	74	93.8	58.8	42.9	3.14
00:25:06	0.34	97	99	62	12	6.8	34	4.2	11.2	20.9	74	74	93.7	58.7	42.9	3.13
00:25:07	0.34	97	100	62	12	6.8	34	4.3	11.4	20.8	74	74	93.7	58.7	42.9	3.14
00:25:08	0.34	97	100	62	12	6.8	34	4.3	11.4	20.8	74	74	93.6	58.7	42.9	3.14
00:25:09	0.34	97	100	62	12	6.7	34	4.5	11.4	20.7	74	74	93.7	58.7	42.9	3.15
00:25:10	0.34	97	100	62	12	6.7	34	4.5	11.4	20.7	74	74	93.5	58.7	42.9	3.16
00:25:11	0.34	97	100	62	12	6.7	34	4.5	11.2	20.6	74	74	93.5	58.7	42.9	3.16
00:25:12	0.34	97	100	62	12	6.7	33	4.4	11.1	20.6	75	74	93.5	58.7	42.9	3.17
00:25:13	0.35	97	100	62	12	6.7	33	4.4	11.1	20.6	75	74	93.4	58.7	42.9	3.17
00:25:14	0.35	97	100	62	12	6.7	33	4.2	11	20.8	75	74	93.5	58.8	43	3.17
00:25:15	0.35	97	100	62	12	6.7	33	4.2	11	20.8	75	74	93.4	58.7	43	3.17
00:25:16	0.35	97	100	62	12	6.7	33	4.6	11.2	20.7	75	74	93.5	58.8	43	3.18
00:25:17	0.35	97	100	62	12	6.7	33	4.6	11.2	20.7	75	74	93.5	58.8	42.9	3.19
00:25:18	0.35	97	100	62	12	6.7	33	4.5	11	20.6	75	75	93.5	58.7	43	3.19
00:25:19	0.35	97	100	62	12	6.7	33	4.5	11	20.6	75	75	93.3	58.7	42.9	3.2
00:25:20	0.35	97	100	62	12	6.7	33	4.3	10.9	20.5	75	74	93.3	58.6	42.9	3.19
00:25:21	0.35	97	100	62	12	6.7	33	4.3	11	20.8	75	74	93.3	58.6	42.9	3.19
00:25:22	0.35	97	100	62	12	6.7	33	4.3	11	20.8	75	74	93.2	58.5	42.8	3.18
00:25:23	0.35	97	100	62	12	6.7	33	4.7	11.2	20.7	75	74	93.3	58.5	42.8	3.18
00:25:24	0.35	97	100	62	12	6.7	33	4.7	11.2	20.7	75	74	93.2	58.4	42.8	3.17
00:25:25	0.35	97	100	62	12	6.7	33	4.5	11.1	20.5	75	74	93.3	58.4	42.8	3.16
00:25:26	0.35	97	100	62	12	6.7	33	4.5	11.1	20.5	75	74	93.1	58.4	42.8	3.16
00:25:27	0.35	97	100	62	12	6.7	33	4.1	10.9	20.6	75	74	93.2	58.4	42.8	3.15
00:25:28	0.35	97	100	62	12	6.7	33	4.1	10.9	20.6	75	75	93.1	58.4	42.8	3.14
00:25:29	0.35	97	100	62	12	6.8	33	4.6	11.1	20.6	75	74	93.1	58.4	42.8	3.14
00:25:30	0.35	97	100	62	12	6.8	33	4.5	11	20.4	75	75	93.1	58.5	42.9	3.14
00:25:31	0.35	97	100	62	12	6.8	33	4.5	11	20.4	75	75	93.2	58.5	42.9	3.14
00:25:32	0.35	97	100	62	12	6.8	33	4.4	10.8	20.3	75	75	93.3	58.6	43	3.15
00:25:33	0.35	97	100	62	12	6.8	33	4.4	10.8	20.3	75	75	93.3	58.6	43	3.15
00:25:34	0.35	97	100	62	12	6.8	33	4.3	10.9	20.6	75	75	93.6	58.8	43.1	3.16
00:25:35	0.35	97	100	62	12	6.8	33	4.3	10.9	20.6	75	75	93.6	58.8	43.1	3.16
00:25:36	0.35	97	100	62	12	6.8	33	4.6	11.1	20.6	75	75	93.7	58.9	43.2	3.16
00:25:37	0.35	97	100	62	12	6.8	33	4.6	11.1	20.6	75	75	93.8	59	43.2	3.17
00:25:38	0.35	97	100	62	12	6.8	33	4.5	11	20.7	75	75	94.1	59	43.3	3.17
00:25:39	0.35	97	100	62	12	6.8	33	4.5	11	20.7	75	75	94.1	59	43.3	3.18
00:25:40	0.35	97	100	62	12	6.7	33	4.1	11	20.8	75	75	94.3	59.1	43.4	3.17
00:25:41	0.35	97	100	62	12	6.7	33	4.6	11.1	20.6	75	75	94.5	59.1	43.4	3.18
00:25:42	0.35	97	100	62	12	6.7	33	4.6	11.1	20.6	75	75	94.4	59	43.4	3.17
00:25:43	0.34	97	100	62	12	6.7	33	4.6	11.1	20.6	75	75	94.4	59	43.4	3.16
00:25:44	0.34	97	100	62	12	6.7	33	4.6	11.1	20.6	75	75	94.3	59	43.4	3.16
00:25:45	0.34	97	100	62	12	6.7	33	4.3	10.9	20.5	75	75	94.3	58.9	43.4	3.16
00:25:46	0.34	97	100	62	12	6.7	33	4.3	10.9	20.5	75	75	93.9	58.8	43.2	3.16
00:25:47	0.34	97	100	62	12	6.7	33	4.5	11	20.8	75	75	93.8	58.7	43.2	3.16
00:25:48	0.34	97	100	62	12	6.7	33	4.5	11	20.8	75	75	93.6	58.6	43.1	3.16
00:25:49	0.34	97	100	62	12	6.7	33	4.7	11.2	20.7	75	75	93.4	58.5	43.1	3.16
00:25:50	0.34	97	100	62	12	6.7	33	4.7	11.2	20.7	76	76	93.1	58.4	43	3.17
00:25:51	0.34	97	100	62	12	6.7	33	4.5	11	20.7	76	76	92.8	58.3	43	3.16
00:25:52	0.34	97	100	62	12	6.7	32	4.3	11.1	20.9	76	76	92.6	58.3	42.9	3.17
00:25:53	0.34	97	100	62	12	6.7	32	4.3	11.1	20.9	76	76	92.3	58.1	42.8	3.17
00:25:54	0.34	97	100	62	12	6.7	32	4.7	11	20.7	76	76	92.2	58.1	42.8	3.18
00:25:55	0.34	97	100	62	12	6.7	32	4.7	11	20.7	76	76	92	58.1	42.7	3.19
00:25:56	0.34	97	100	62	12	6.7	32	4.2	10.8	20.6	76	76	92	58	42.7	3.19
00:25:57	0.34	97	100	62	12	6.7	32	4.2	10.8	20.6	77	76	91.7	58	42.7	3.2
00:25:58	0.34	97	100	62	12	6.6	32	4.7	10.9	20.6	77	76	91.8	58	42.7	3.21
00:25:59	0.34	97	100	62	12	6.6	32	4.7	10.9	20.6	77	77	91.6	58	42.7	3.21
00:26:00	0.34	97	100	62	12	6.7	32	4.4	10.8	20.2	77	77	91.5	57.9	42.7	3.22
00:26:01	0.34	97	100	62	12	NaN	32	4.4	10.8	20.2	77	77	91.4	57.9	42.7	3.22
00:26:02	0.34	97	100	62	12	NaN	32	4.4	10.8	20.2	77	77	91.3	57.9	42.7	3.22
00:26:03	0.34	97	100	62	12	NaN	32	4.4	10.8	20.2	77	77	91.1	57.8	42.6	3.23
00:26:04	0.34	97	100	62	12	NaN	32	4.4	10.8	20.2	77	77	90.9	57.7	42.6	3.23
00:26:05	0.34	97	100	62	12	NaN	32	4.4	10.8	20.2	78	77	90.8	57.7	42.6	3.23
00:26:06	0.35	97	100	62	12	NaN	32	4.4	10.8	20.2	77	79	88.9	57.4	42.4	3.34
00:26:07	0.35	97	100	62	12	NaN	32	4.4	10.8	20.2	77	79	88.2	57.1	42.3	3.33
00:26:08	0.35	97	100	62	12	NaN	32	4.4	10.8	20.2	77	78	88.1	56.8	41.6	3.37
00:26:09	0.35	97	100	62	12	NaN	32	4.4	10.8	20.2	77	78	87.9	56.6	41.3	3.36
00:26:10	0.35	97	99	62	12	NaN	32	4.4	10.8	20.2	77	78	87.8	56.5	41.2	3.34
00:26:11	0.35	97	99	62	12	NaN	32	4.4	10.8	20.2	76	78	87.8	56.4	41.1	3.32
00:26:12	0.35	97	99	62	12	NaN	32	4.4	10.8	20.2	76	78	87.8	56.4	41	3.3
00:26:13	0.35	97	98	62	12	NaN	32	4.4	10.8	20.2	76	78	87.9	56.4	41	3.29
00:26:14	0.35	97	99	62	12	NaN	32	4.4	10.8	20.2	75	78	87.9	56.3	40.9	3.28
00:26:15	0.35	97	99	62	12	NaN	32	4.4	10.8	20.2	75	78	87.9	56.3	40.9	3.26
00:26:16	0.34	97	99	62	12	NaN	32	4.4	10.8	20.2	75	78	88	56.1	40.5	3.28
00:26:17	0.34	97	99	62	12	NaN	32	4.4	10.8	20.2	76	78	88.2	56	40.2	3.28
00:26:18	0.34	97	99	62	12	NaN	32	4.4	10.8	20.2	76	77	90	56.3	40.4	3.14
00:26:19	0.33	97	99	62	12	NaN	32	4.4	10.8	20.2	77	77	90.6	56.6	40.6	3.14
00:26:20	0.33	97	99	62	12	NaN	32	4.4	10.8	20.2	77	78	90.2	56.7	41.2	3.1
00:26:21	0.33	97	99	62	12	NaN	32	4.4	10.8	20.2	77	78	89.9	56.7	41.4	3.11
00:26:22	0.32	97	99	62	12	NaN	32	4.4	10.8	20.2	78	78	89.6	56.6	41.5	3.13
00:26:23	0.32	97	99	62	12	NaN	32	4.4	10.8	20.2	79	79	89.3	56.5	41.4	3.14
00:26:24	0.32	97	99	62	12	NaN	32	4.4	10.8	20.2	79	79	88.8	56.3	41.4	3.15
00:26:25	0.31	97	99	62	12	NaN	32	4.4	10.8	20.2	80	79	88.3	56.1	41.3	3.16
00:26:26	0.31	97	99	62	12	NaN	32	4.4	10.8	20.2	80	79	87.9	55.9	41.1	3.17
00:26:27	0.31	97	99	62	12	NaN	32	4.4	10.8	20.2	80	79	87.4	55.6	40.9	3.18
00:26:28	0.3	97	99	62	12	NaN	32	4.4	10.8	20.2	80	79	86.9	55.5	41.1	3.17
00:26:29	0.3	97	99	62	12	NaN	32	4.4	10.8	20.2	79	78	86.2	55.2	41.1	3.17
00:26:30	0.29	97	99	62	12	NaN	32	4.4	10.8	20.2	78	78	85.6	54.9	40.7	3.2
00:26:31	0.29	97	99	62	12	NaN	32	4.4	10.8	20.2	78	77	85	54.5	40.4	3.22
00:26:32	0.29	97	99	62	12	NaN	32	4.4	10.8	20.2	77	77	84.8	54.3	40.2	3.22
00:26:33	0.28	97	99	62	12	NaN	32	4.4	10.8	20.2	77	77	84.8	54	40	3.23
00:26:34	0.27	97	99	62	12	NaN	32	4.4	10.8	20.2	77	76	84.4	53.8	39.7	3.24
00:26:35	0.26	97	99	62	12	NaN	32	4.4	10.8	20.2	77	76	84.1	53.5	39.4	3.25
00:26:36	0.26	97	99	62	12	NaN	32	4.4	10.8	20.2	76	76	83.8	53.3	39.2	3.25
00:26:37	0.25	97	99	62	12	NaN	32	4.4	10.8	20.2	76	76	83.6	53.1	39.1	3.26
00:26:38	0.25	96	99	62	12	NaN	32	4.4	10.8	20.2	76	76	83.4	53	38.9	3.27
00:26:39	0.24	96	98	62	12	NaN	32	4.4	10.8	20.2	76	76	83.3	52.8	38.8	3.27
00:26:40	0.23	96	98	62	12	NaN	32	4.4	10.8	20.2	76	76	83.1	52.7	38.7	3.27
00:26:41	0.22	96	98	62	12	NaN	32	4.4	10.8	20.2	76	76	82.9	52.6	38.6	3.28
00:26:42	0.21	96	98	62	12	NaN	32	4.4	10.8	20.2	76	76	82.7	52.5	38.5	3.28
00:26:43	0.21	96	98	62	12	NaN	32	4.4	10.8	20.2	76	76	82.5	52.4	38.4	3.28
00:26:44	0.2	96	97	62	12	NaN	32	4.4	10.8	20.2	76	76	82.4	52.3	38.3	3.29
00:26:45	0.18	96	97	62	12	NaN	32	4.4	10.8	20.2	76	76	82.1	52.2	38.2	3.29
00:26:46	0.16	95	97	62	12	NaN	32	4.4	10.8	20.2	76	76	81.9	52	38.1	3.29
00:26:47	0.12	95	97	62	12	NaN	32	4.4	10.8	20.2	76	76	81.7	51.9	38	3.29
00:26:48	0.09	95	97	62	12	NaN	32	4.4	10.8	20.2	76	76	81.4	51.7	37.8	3.3
00:26:49	0.09	95	97	62	12	NaN	32	5.4	7.8	20.2	76	76	81.1	51.6	37.7	3.31
00:26:50	0.05	95	97	62	12	NaN	32	5.4	7.8	20.2	76	76	80.8	51.4	37.5	3.33
00:26:51	0.01	95	96	62	12	8.7	32	4.2	10.9	20.2	76	76	80.6	51.3	37.4	3.33
00:26:52	0	94	96	62	12	8.7	32	4.2	10.9	20.2	76	77	80.5	51.2	37.3	3.35
00:26:53	0	94	95	62	12	8.7	32	4.7	10.8	20.4	77	77	80.2	51	37.1	3.36
00:26:54	0	94	94	62	12	8.7	32	4.3	10.8	20.5	77	77	80.1	50.9	36.9	3.37
00:26:55	0	93	94	62	12	8.7	32	4.3	10.8	20.5	77	77	79.8	50.8	36.8	3.39
00:26:56	0	93	94	62	12	8.7	32	4.7	10.8	20.4	77	78	79.8	50.7	36.7	3.4
00:26:57	0	93	94	62	12	8.7	32	4.7	10.8	20.4	78	78	79.6	50.7	36.6	3.42
00:26:58	0	93	94	62	12	8.7	32	4.3	10.8	20.4	78	78	79.4	50.6	36.4	3.45
00:26:59	0	92	94	62	12	8.7	32	4.3	10.8	20.4	78	79	79.2	50.6	36.2	3.46
00:27:00	0	92	96	62	12	8.7	32	4.7	10.8	20.3	79	79	78.1	50.6	36.3	3.47
00:27:01	0	92	96	62	12	8.7	32	4.7	10.8	20.3	79	79	77.5	50.5	36.4	3.48
00:27:02	0	92	97	62	12	7.8	32	4.2	10.7	20.2	79	80	77.5	50.5	36.4	3.5
00:27:03	0	92	97	62	12	7.8	32	4.2	10.7	20.2	80	80	77.6	50.6	36.3	3.53
00:27:04	0	93	97	62	12	7.8	32	4.7	10.9	20.4	80	80	77.5	50.6	36.3	3.55
00:27:05	0	93	97	62	12	7.8	32	4.7	10.9	20.4	81	81	78.2	50.4	36.7	3.52
00:27:06	0	94	98	62	12	7.8	32	4.2	10.7	20.5	81	82	79	50.5	37.1	3.49
00:27:07	0	94	98	62	12	7.8	32	4.2	10.7	20.5	81	82	79.1	50.6	37.1	3.51
00:27:08	0	95	99	62	12	7.5	32	4.6	10.9	20.1	81	83	79.2	50.6	37	3.51
00:27:09	0	95	99	62	12	7.5	32	4.7	10.7	20.6	82	83	76.7	49.9	37	3.55
00:27:10	0	96	99	62	12	7.5	32	4.7	10.7	20.6	82	84	76.7	49.3	37.3	3.53
00:27:11	0	96	99	62	12	7.4	32	4.3	10.8	20.2	82	89	75.1	49.2	37.8	3.37
00:27:12	0	96	99	63	12	7.4	33	4.3	10.8	20.2	82	89	76.1	48.1	37.9	3.37
00:27:13	0	96	99	63	12	7.4	33	4.6	11	20.1	82	91	76.7	48.5	39.3	3.23
00:27:14	0	96	99	63	12	7.4	33	4.6	11	20.1	83	93	76.7	48.5	40.8	3.06
00:27:15	0	96	99	63	12	7.4	33	4.2	10.8	20.1	83	94	76.3	47.6	41.4	2.98
00:27:16	0	97	99	63	12	7.4	33	4.2	10.8	20.1	83	96	76.5	47.7	41.8	2.86
00:27:17	0.04	97	99	63	12	7.4	33	4.7	10.9	20.2	83	96	71.9	47.1	40.8	2.93
00:27:18	0.09	97	99	63	12	7.4	33	4.7	10.9	20.2	83	96	70.3	47.2	40.7	2.9
00:27:19	0.12	97	99	63	12	7.4	NaN	4.2	10.8	19.8	83	97	70.4	47.3	40.9	2.8
00:27:20	0.15	97	99	63	12	7.3	NaN	4.2	10.8	19.8	83	97	70.5	47.4	41.1	2.71
00:27:21	0.16	97	99	63	13.5	7.3	NaN	3.9	4.8	19.8	83	94	74.7	48.3	41.3	2.69
00:27:22	0.16	97	99	63	13.5	7.3	NaN	3.9	5	19.8	83	93	75.1	49	40.7	2.74
00:27:23	0.18	97	99	63	13.5	7.3	NaN	3.4	5	19.8	84	87	77.5	49.2	40.2	2.92
00:27:24	0.19	97	99	63	13.5	7.3	NaN	2.7	5	19.8	84	86	77.9	50.3	39.9	2.96
00:27:25	0.2	97	99	63	13.5	7.3	NaN	2.7	5	19.8	84	85	78	50.3	38.4	3.09
00:27:26	0.2	97	99	63	13.5	7.3	NaN	2.7	5	19.8	84	84	78.1	50.4	37	3.2
00:27:27	0.21	97	99	63	13.5	7.3	33	3.1	5	19.8	84	84	78.3	51.2	37	3.24
00:27:28	0.21	97	99	63	13.5	7.2	33	5.2	6.1	21.3	84	83	78.1	51.3	37	3.29
00:27:29	0.21	97	99	63	13.5	7.2	33	5.2	6.1	21.3	84	83	80.8	52.1	37.1	3.3
00:27:30	0.22	97	99	63	13.5	8.4	33	4.5	11.5	21.3	84	83	81	52.1	37.1	3.34
00:27:31	0.22	97	99	63	13.5	8.4	33	4.5	11.5	21.3	84	83	81.3	52	37.1	3.38
00:27:32	0.22	97	99	63	13.5	8.4	33	4.6	11.3	20.6	84	82	81.2	52	37	3.43
00:27:33	0.22	97	99	63	13.5	8.4	33	4.6	11.3	20.6	83	82	81.1	51.9	37	3.48
00:27:34	0.22	97	99	63	13.5	8.4	33	4.6	11.1	20.8	83	82	81.2	51.9	37	3.53
00:27:35	0.22	97	99	63	13.5	8.4	33	4.6	11.1	20.8	83	82	81.1	51.9	37	3.57
00:27:36	0.22	97	99	63	13.5	8.4	33	4.6	11.1	20.4	83	82	81	51.8	36.9	3.6
00:27:37	0.22	97	99	63	13.5	8.4	33	4.6	11.1	20.4	83	82	81	51.7	36.9	3.63
00:27:38	0.22	97	99	63	13.5	8.4	33	4.5	10.9	20.8	83	82	81	51.7	36.9	3.66
00:27:39	0.22	97	99	63	13.5	8.4	33	4.5	11.1	20.8	83	82	81	51.7	36.8	3.67
00:27:40	0.22	96	99	63	13.5	8.4	33	4.5	11.1	20.8	83	82	80.9	51.7	36.8	3.68
00:27:41	0.22	96	99	63	13.5	7.8	33	4.6	11.1	20.6	83	82	81.1	51.8	36.9	3.69
00:27:42	0.22	96	99	63	13.5	7.8	33	4.6	11.1	20.6	83	82	80.9	51.8	36.8	3.7
00:27:43	0.22	96	99	63	13.5	7.8	33	4.2	11	20.5	83	83	80.8	51.9	36.8	3.71
00:27:44	0.22	96	99	63	13.5	7.8	33	4.2	11	20.5	84	83	81	52	37	3.71
00:27:45	0.22	96	99	63	13.5	7.6	33	4.7	11	20.8	84	83	81.3	52.2	37.1	3.71
00:27:46	0.22	96	99	63	13.5	7.6	33	4.7	11	20.8	84	83	81.4	52.4	37.2	3.72
00:27:47	0.22	97	99	63	13.5	7.6	33	4.1	11	21	84	83	81.6	52.6	37.4	3.72
00:27:48	0.22	97	99	63	13.5	7.6	33	4.1	11	21	84	83	81.9	52.8	37.6	3.73
00:27:49	0.23	97	99	63	13.5	7.4	33	4.6	11.3	21.2	84	83	82	52.9	37.7	3.73
00:27:50	0.23	97	99	63	13.5	7.4	33	4.4	11.2	21.6	84	84	82.3	53.1	37.9	3.73
00:27:51	0.23	97	99	63	13.5	7.4	33	4.4	11.2	21.6	84	84	82.4	53.3	38	3.72
00:27:52	0.23	97	99	64	13.5	7.4	34	4.5	11.4	21.1	84	84	82.7	53.4	38.2	3.72
00:27:53	0.23	97	99	64	13.5	7.4	34	4.5	11.4	21.1	84	84	82.6	53.5	38.3	3.72
00:27:54	0.23	97	99	64	13.5	7.4	34	4.5	11.4	21.6	84	84	82.8	53.7	38.5	3.72
00:27:55	0.23	97	99	64	13.5	7.4	34	4.5	11.4	21.6	85	84	82.9	53.8	38.6	3.72
00:27:56	0.24	97	99	64	13.5	7.3	34	4.4	11.6	21.7	85	84	83	53.8	38.6	3.72
00:27:57	0.24	97	99	64	13.5	7.3	34	4.5	11.6	21.7	85	84	83.1	53.9	38.7	3.71
00:27:58	0.25	97	99	64	13.5	7.3	34	4.5	11.6	21.7	85	84	83.1	54	38.7	3.71
00:27:59	0.25	97	99	64	13.5	7.3	34	4.3	11.6	21.8	85	84	83.3	54	38.8	3.71
00:28:00	0.26	97	99	64	13.5	7.3	34	4.3	11.6	21.8	85	84	83.2	54.1	38.8	3.7
00:28:01	0.26	97	99	64	13.5	7.3	34	4.6	11.7	21.6	85	84	83.5	54.2	38.9	3.7
00:28:02	0.27	97	99	64	13.5	7.3	34	4.6	11.7	21.6	85	85	83.5	54.3	38.9	3.7
00:28:03	0.27	97	100	64	13.5	7.3	34	4.2	11.6	21.8	85	85	83.6	54.3	39	3.7
00:28:04	0.27	97	100	64	13.5	7.3	34	4.2	11.6	21.8	85	85	83.6	54.4	39	3.7
00:28:05	0.28	97	99	64	13.5	7.3	34	4.6	11.7	21.8	86	85	83.8	54.5	39.1	3.7
00:28:06	0.28	97	99	64	13.5	7.3	34	4.1	11.6	21.8	86	85	83.9	54.6	39.2	3.7
00:28:07	0.28	97	99	64	13.5	7.3	34	4.1	11.6	21.8	86	85	83.9	54.6	39.2	3.7
00:28:08	0.28	97	99	64	13.5	7.2	34	4.7	11.7	21.6	86	85	84.1	54.7	39.3	3.7
00:28:09	0.28	97	99	64	13.5	7.2	34	4.7	11.7	21.6	86	85	84.1	54.7	39.3	3.7
00:28:10	0.28	97	99	64	13.5	7.2	34	4.1	11.5	21.8	86	85	84.2	54.8	39.4	3.7
00:28:11	0.29	97	99	64	13.5	7.2	34	4.1	11.5	21.8	86	85	84.3	54.9	39.4	3.71
00:28:12	0.29	97	99	64	13.5	7.1	34	4.6	11.7	21.6	86	85	84.4	54.9	39.4	3.71
00:28:13	0.29	97	99	64	13.5	7.1	34	4.2	11.6	21.8	86	86	84.5	55	39.4	3.72
00:28:14	0.3	97	99	64	13.5	7.1	34	4.2	11.6	21.8	86	86	84.5	55	39.5	3.72
00:28:15	0.3	97	99	64	13.5	7.1	34	4.6	11.7	21.4	86	86	84.7	55.1	39.6	3.72
00:28:16	0.3	97	99	64	13.5	7.1	34	4.6	11.7	21.4	86	86	84.7	55.1	39.6	3.73
00:28:17	0.3	97	99	64	13.5	7.1	34	4.6	11.6	22	86	86	84.9	55.2	39.7	3.73
00:28:18	0.3	97	99	64	13.5	7.1	34	4.6	11.6	22	87	86	85	55.3	39.7	3.73
00:28:19	0.31	97	99	64	13.5	7.2	34	4.2	11.7	21.9	87	86	85.1	55.4	39.8	3.74
00:28:20	0.31	97	99	64	13.5	7.2	34	4.6	11.8	22	87	86	85.3	55.5	39.9	3.74
00:28:21	0.31	97	99	64	13.5	7.2	34	4.6	11.8	22	87	86	85.4	55.5	40	3.74
00:28:22	0.31	97	99	64	13.5	7.2	34	4.1	11.7	22.1	87	86	85.6	55.6	40.1	3.74
00:28:23	0.32	97	99	64	13.5	7.2	34	4.1	11.7	22.1	87	86	85.6	55.7	40.1	3.74
00:28:24	0.32	97	99	64	13.5	7.2	34	4.7	11.8	21.8	87	86	85.8	55.7	40.2	3.74
00:28:25	0.32	97	99	64	13.5	7.2	34	4.7	11.8	21.8	87	87	85.7	55.8	40.2	3.74
00:28:26	0.32	97	99	64	13.5	7.2	34	4.2	11.7	22.2	87	86	85.8	55.8	40.3	3.73
00:28:27	0.32	97	99	64	13.5	7.2	34	4.2	11.7	22.2	87	87	85.9	55.9	40.3	3.74
00:28:28	0.32	97	99	64	13.5	7.1	34	4.5	11.8	21.7	87	87	85.9	55.9	40.4	3.73
00:28:29	0.33	97	99	64	13.5	7.1	34	4.5	11.7	21.8	87	87	86	56	40.4	3.74
00:28:30	0.33	97	99	64	13.5	7.1	34	4.5	11.7	21.8	87	87	86	56	40.4	3.74
00:28:31	0.33	97	99	64	13.5	7	34	4.1	11.6	21.8	88	87	86.1	56.1	40.4	3.74
00:28:32	0.33	97	99	64	13.5	7	35	4.1	11.6	21.8	88	87	86.1	56.1	40.4	3.74
00:28:33	0.33	97	99	64	13.5	7	35	4.4	12.4	22.1	88	87	86.2	56.2	40.5	3.74
00:28:34	0.33	97	99	64	13.5	7	35	4.5	12	21.8	88	87	86.2	56.2	40.5	3.74
00:28:35	0.33	97	99	64	13.5	7	35	4.5	12	21.8	88	87	86.1	56.3	40.6	3.75
00:28:36	0.33	97	99	64	13.5	7	35	4.5	11.8	21.9	88	87	86.2	56.3	40.6	3.75
00:28:37	0.33	97	99	64	13.5	7	35	4.5	11.8	21.9	88	87	86.3	56.4	40.7	3.75
00:28:38	0.33	97	99	64	13.5	7	35	4.4	11.9	22.1	88	87	86.4	56.4	40.7	3.75
00:28:39	0.33	97	99	64	13.5	7	35	4.4	11.9	22.1	88	87	86.4	56.4	40.7	3.75
00:28:40	0.33	97	99	64	13.5	7	35	4.6	11.9	21.9	88	87	86.5	56.4	40.8	3.75
00:28:41	0.33	97	99	64	13.5	7	35	4.3	11.9	22	88	87	86.5	56.4	40.8	3.75
00:28:42	0.33	97	99	64	13.5	7	35	4.3	11.9	22	88	87	86.4	56.4	40.8	3.75
00:28:43	0.33	97	99	64	13.5	7	35	4.5	12	22	88	87	86.4	56.4	40.8	3.75
00:28:44	0.33	97	99	64	13.5	7	35	4.5	12	22	88	88	86.4	56.4	40.8	3.75
00:28:45	0.33	97	99	64	13.5	7	35	4.1	11.9	22.1	88	88	86.3	56.4	40.8	3.74
00:28:46	0.33	97	99	64	13.5	7	35	4.6	12	21.9	88	88	86.3	56.4	40.8	3.74
00:28:47	0.33	97	99	64	13.5	7	35	4.6	12	21.9	89	88	86.4	56.4	40.8	3.74
00:28:48	0.34	97	99	64	13.5	6.9	35	4.1	11.9	22.2	89	88	86.4	56.5	40.8	3.75
00:28:49	0.34	97	99	64	13.5	6.9	35	4.1	11.9	22.2	89	88	86.5	56.5	40.9	3.75
00:28:50	0.34	97	99	64	13.5	6.9	35	4.6	12	21.7	89	88	86.5	56.6	40.9	3.75
00:28:51	0.34	97	99	64	13.5	6.9	35	4.6	12	21.7	89	88	86.6	56.7	41	3.75
00:28:52	0.34	97	99	64	13.5	6.9	35	4.2	11.8	22.2	89	88	86.7	56.7	41.1	3.75
00:28:53	0.34	97	100	64	13.5	6.9	35	4.5	12	21.7	89	88	86.8	56.9	41.2	3.75
00:28:54	0.34	97	100	64	13.5	6.9	35	4.5	12	21.7	89	88	86.9	57	41.2	3.76
00:28:55	0.34	97	100	64	13.5	6.9	35	4.4	11.8	22.3	89	88	87.1	57.1	41.4	3.76
00:28:56	0.34	97	100	64	13.5	6.9	35	4.4	11.8	22.3	89	88	87.2	57.2	41.5	3.75
00:28:57	0.34	97	100	64	13.5	6.8	35	4.6	12	21.7	89	88	87.2	57.2	41.6	3.76
00:28:58	0.34	97	100	64	13.5	6.8	35	4.4	11.9	21.8	89	88	87.3	57.3	41.7	3.75
00:28:59	0.34	97	100	64	13.5	6.8	35	4.4	11.9	21.8	89	88	87.3	57.3	41.7	3.75
00:29:00	0.34	97	100	64	13.5	6.8	35	4.3	11.8	21.8	89	88	87.4	57.4	41.8	3.75
00:29:01	0.34	97	100	64	13.5	6.8	35	4.3	11.8	21.8	89	88	87.5	57.4	41.8	3.75
00:29:02	0.34	97	100	64	13.5	6.8	35	4.6	11.9	21.7	89	88	87.5	57.4	41.8	3.75
00:29:03	0.34	97	100	64	13.5	6.8	35	4.6	11.9	21.7	89	88	87.6	57.4	41.9	3.74
00:29:04	0.34	97	100	64	13.5	6.8	35	4.1	11.8	21.7	89	88	87.7	57.5	41.9	3.74
00:29:05	0.34	97	100	64	13.5	6.8	35	4.5	11.9	21.5	89	88	87.7	57.5	41.9	3.74
00:29:06	0.35	97	100	64	13.5	6.8	35	4.5	11.9	21.5	89	88	87.8	57.5	41.9	3.74
00:29:07	0.35	97	100	64	13.5	6.8	35	4.2	11.7	21.8	89	89	87.8	57.5	41.9	3.74
00:29:08	0.35	97	100	64	13.5	6.8	35	4.2	11.7	21.8	89	89	87.9	57.5	42	3.74
00:29:09	0.35	97	99	64	13.5	6.8	35	4.5	11.9	21.5	89	89	88	57.6	42	3.74
00:29:10	0.35	97	99	64	13.5	6.8	35	4.5	11.7	21.9	89	89	88	57.6	42	3.74
00:29:11	0.35	97	99	64	13.5	6.8	35	4.5	11.7	21.9	89	89	88	57.6	42	3.74
00:29:12	0.35	97	99	64	13.5	6.8	34	4.4	11.9	22	89	89	88	57.6	42	3.74
00:29:13	0.35	97	99	64	13.5	6.8	34	4.4	11.9	22	89	89	87.8	57.6	42	3.74
00:29:14	0.35	97	100	64	13.5	6.8	34	4.6	11.8	21.8	89	89	87.8	57.5	41.9	3.74
00:29:15	0.35	97	100	64	13.5	6.8	34	4.6	11.8	21.8	90	89	87.7	57.5	41.9	3.75
00:29:16	0.35	97	100	64	13.5	6.8	34	4.3	11.7	22	90	89	87.7	57.5	41.9	3.75
00:29:17	0.35	97	100	64	13.5	6.8	34	4.3	11.7	22	89	89	87.8	57.5	41.9	3.76
00:29:18	0.35	97	100	64	13.5	6.8	34	4.5	11.8	21.8	90	89	87.7	57.5	41.9	3.75
00:29:19	0.35	97	100	64	13.5	6.8	34	4.5	11.7	21.7	90	89	87.9	57.6	42	3.76
00:29:20	0.35	97	100	64	13.5	6.8	34	4.5	11.7	21.7	90	89	87.8	57.6	41.9	3.76
00:29:21	0.36	97	99	64	13.5	6.8	34	4.1	11.6	21.9	90	89	87.9	57.6	42.1	3.76
00:29:22	0.36	97	99	64	13.5	6.8	34	4.1	11.6	21.9	90	89	87.8	57.6	42	3.76
00:29:23	0.36	97	99	64	13.5	6.8	34	4.5	11.8	21.5	90	89	88	57.7	42.1	3.76
00:29:24	0.36	97	99	64	13.5	6.8	34	4.5	11.8	21.5	90	89	87.9	57.7	42.1	3.77
00:29:25	0.35	97	99	64	13.5	6.8	34	4.5	11.6	21.7	90	89	88	57.7	42.1	3.76
00:29:26	0.35	97	99	64	13.5	6.8	34	4.2	11.6	21.9	90	89	88.1	57.7	42.2	3.77
00:29:27	0.35	97	99	64	13.5	6.8	34	4.2	11.6	21.9	90	89	87.9	57.7	42.2	3.76
00:29:28	0.35	97	99	64	13.5	6.8	34	4.6	11.7	21.5	90	89	87.9	57.7	42.2	3.76
00:29:29	0.35	97	99	64	13.5	6.8	34	4.6	11.7	21.5	90	89	87.7	57.6	42	3.76
00:29:30	0.35	97	99	64	13.5	6.8	34	4.6	11.5	21.9	90	89	87.6	57.5	42	3.75
00:29:31	0.35	97	99	64	13.5	6.8	34	4.6	11.5	21.9	90	89	87.3	57.4	41.9	3.75
00:29:32	0.34	97	99	64	13.5	6.8	34	4	11.7	22.1	90	90	87.2	56.8	41.9	3.76
00:29:33	0.34	97	99	64	13.5	6.8	34	4.5	11.8	21.8	90	90	87.1	56.7	41.8	3.77
00:29:34	0.34	97	99	64	13.5	6.8	34	4.5	11.8	21.8	90	90	86.8	56.6	41.7	3.77
00:29:35	0.34	97	99	64	13.5	6.8	34	4.6	11.7	21.6	90	90	86.8	56.7	41.6	3.78
00:29:36	0.33	97	99	64	13.5	6.8	34	4.6	11.7	21.6	91	90	86.7	56.6	41.6	3.79
00:29:37	0.33	97	99	64	13.5	6.8	34	4.3	11.6	21.9	91	90	86.8	56.7	41.6	3.79
00:29:38	0.33	97	99	64	13.5	6.8	34	4.3	11.6	21.9	91	91	86.7	56.7	41.6	3.8
00:29:39	0.33	97	99	64	13.5	6.8	34	4.3	11.7	22	91	91	86.7	56.7	41.7	3.81
00:29:40	0.33	97	99	64	13.5	6.8	34	4.3	11.7	22	91	91	86.8	56.8	41.7	3.82
00:29:41	0.33	97	99	64	13.5	6.8	34	4.6	11.8	21.8	91	91	86.8	56.8	41.7	3.83
00:29:42	0.33	97	99	64	13.5	6.7	34	4.5	11.6	22.2	91	91	86.9	56.8	41.7	3.84
00:29:43	0.33	97	99	64	13.5	6.7	34	4.5	11.6	22.2	91	91	86.8	56.8	41.8	3.84
00:29:44	0.33	97	99	64	13.5	6.8	34	4.1	11.8	21.9	91	91	86.8	57.4	41.8	3.83
00:29:45	0.33	97	99	64	13.5	6.8	34	4.1	11.8	21.9	91	91	86.7	57.3	41.7	3.83
00:29:46	0.33	97	99	64	13.5	6.8	34	4.6	11.8	21.5	91	91	86.7	57.3	41.7	3.83
00:29:47	0.33	97	99	64	13.5	6.8	34	4.6	11.8	21.5	92	91	86.5	57.2	41.6	3.83
00:29:48	0.33	97	99	64	13.5	6.8	34	4.5	11.5	21.5	92	91	86.5	57.1	41.5	3.83
00:29:49	0.33	97	100	64	13.5	6.8	34	4.2	11.5	21.7	92	91	86.4	57.1	41.5	3.83
00:29:50	0.33	97	100	64	13.5	6.8	34	4.2	11.5	21.7	92	91	86.2	57	41.3	3.84
00:29:51	0.33	97	100	64	13.5	6.8	34	4.3	11.6	21.8	92	92	86.3	56.9	41.3	3.84
00:29:52	0.33	97	100	64	13.5	6.8	33	4.3	11.6	21.8	92	92	86.1	56.9	41.2	3.84
00:29:53	0.33	97	100	64	13.5	6.8	33	4.5	12.5	22.3	92	92	86.1	56.9	41.2	3.85
00:29:54	0.33	97	100	64	13.5	6.8	33	4.5	12.5	22.3	92	92	86	56.9	41.2	3.85
00:29:55	0.33	97	100	64	13.5	6.8	33	4.2	11.5	21.9	92	92	86	56.9	41.2	3.86
00:29:56	0.33	97	100	64	13.5	6.8	33	4.2	11.5	21.6	92	92	86.1	56.9	41.2	3.86
00:29:57	0.33	97	100	64	13.5	6.8	33	4.2	11.5	21.6	92	92	86.1	56.9	41.2	3.87
00:29:58	0.33	97	100	64	13.5	6.7	33	4.5	11.4	21.3	92	92	86.2	57	41.2	3.87
00:29:59	0.34	97	100	64	13.5	6.7	33	4.5	11.4	21.3	92	92	86.2	57	41.2	3.87
00:30:00	0.34	97	100	64	13.5	6.7	33	4.6	11.3	21	93	92	86.3	57	41.2	3.88
00:30:01	0.34	97	100	64	13.5	6.7	33	4.6	11.3	21	93	92	86.2	57	41.2	3.88
00:30:02	0.34	97	100	64	13.5	6.7	33	4.6	11.2	21.4	93	93	86.2	56.9	41.2	3.88
00:30:03	0.34	97	100	64	13.5	6.7	33	4.6	11.2	21.4	93	93	86.2	56.9	41.2	3.88
00:30:04	0.34	97	100	64	13.5	6.8	33	4.5	11.3	21.6	93	93	86.1	56.8	41.1	3.88
00:30:05	0.34	97	100	64	13.5	6.8	33	4.2	11.4	21.7	93	93	86.1	56.8	41	3.88
00:30:06	0.34	97	100	64	13.5	6.8	33	4.2	11.4	21.7	93	93	85.9	56.7	41	3.88
00:30:07	0.34	97	100	64	13.5	6.8	33	4.2	11.5	21.5	93	93	86	56.7	41	3.89
00:30:08	0.34	97	100	64	13.5	6.8	33	4.2	11.5	21.5	93	93	85.9	56.7	40.9	3.88
00:30:09	0.34	97	100	64	13.5	6.8	33	4.5	11.4	21.1	93	93	86.1	56.7	40.9	3.89
00:30:10	0.34	97	100	64	13.5	6.8	33	4.5	11.4	21.1	93	93	86.1	56.7	40.9	3.9
00:30:11	0.34	97	99	64	13.5	NaN	33	4.5	11.4	21.1	93	93	86.2	56.8	40.9	3.9
00:30:12	0.34	97	99	64	13.5	NaN	33	4.5	11.4	21.1	93	93	86.1	56.8	41	3.9
00:30:13	0.34	97	100	64	13.5	NaN	33	4.5	11.4	21.1	93	93	86.1	56.8	41	3.91
00:30:14	0.34	97	100	64	13.5	NaN	33	4.5	11.4	21.1	93	93	86.2	56.9	41	3.92
00:30:15	0.34	97	100	64	13.5	NaN	33	4.5	11.4	21.1	93	93	86.5	57	41	3.93
00:30:16	0.34	97	100	64	13.5	NaN	33	4.5	11.4	21.1	93	93	86.7	57	41.1	3.94
00:30:17	0.34	97	100	64	13.5	NaN	33	4.5	11.4	21.1	93	93	86.5	56.9	40.5	4.05
00:30:18	0.34	97	100	64	13.5	NaN	33	4.5	11.4	21.1	92	92	86.5	56.6	39.9	4.08
00:30:19	0.34	97	100	64	13.5	NaN	33	4.5	11.4	21.1	92	92	86.5	56.6	39.9	4.07
00:30:20	0.34	97	100	64	13.5	NaN	33	4.5	11.4	21.1	91	91	86.6	56.5	39.8	4.06
00:30:21	0.34	97	100	64	13.5	NaN	33	4.5	11.4	21.1	91	91	86.4	56.4	39.7	4.05
00:30:22	0.34	97	100	64	13.5	NaN	33	4.5	11.4	21.1	91	91	86.2	56.2	39.6	4.04
00:30:23	0.34	97	100	64	13.5	NaN	33	4.5	11.4	21.1	91	91	86	56.1	39.5	4.02
00:30:24	0.34	97	100	64	13.5	NaN	33	4.5	11.4	21.1	90	90	85.8	55.9	39.4	4.01
00:30:25	0.34	97	100	64	13.5	NaN	33	4.5	11.4	21.1	90	90	85.4	55.6	39.2	3.99
00:30:26	0.34	97	99	64	13.5	NaN	33	4.5	11.4	21.1	91	90	85.1	55.4	38.7	3.98
00:30:27	0.34	97	99	64	13.5	NaN	33	4.5	11.4	21.1	91	91	84.6	55.3	38.4	4.02
00:30:28	0.33	97	99	64	13.5	NaN	33	4.5	11.4	21.1	91	91	84.3	55.1	38.2	4
00:30:29	0.32	97	99	64	13.5	NaN	33	4.5	11.4	21.1	91	90	84	54.9	38.7	3.87
00:30:30	0.31	97	99	64	13.5	NaN	33	4.5	11.4	21.1	91	91	83.5	54.9	39	3.82
00:30:31	0.31	97	99	64	13.5	NaN	33	4.5	11.4	21.1	91	91	83	54.7	38.8	3.81
00:30:32	0.31	97	99	64	13.5	NaN	33	4.5	11.4	21.1	92	91	82.6	54.5	38.6	3.81
00:30:33	0.3	97	99	64	13.5	NaN	33	4.5	11.4	21.1	92	92	82.2	54.3	38.4	3.81
00:30:34	0.29	97	99	64	13.5	NaN	33	4.5	11.4	21.1	92	91	81.9	54.2	38.2	3.81
00:30:35	0.29	97	99	64	13.5	NaN	33	4.5	11.4	21.1	92	91	81.7	54	38	3.82
00:30:36	0.28	97	99	64	13.5	NaN	33	4.5	11.4	21.1	92	91	81.5	53.8	37.8	3.82
00:30:37	0.28	97	99	64	13.5	NaN	33	4.5	11.4	21.1	92	91	81.2	53.7	37.7	3.82
00:30:38	0.28	97	99	64	13.5	NaN	33	4.5	11.4	21.1	91	91	80.9	53.5	37.8	3.81
00:30:39	0.27	97	99	64	13.5	NaN	33	4.5	11.4	21.1	91	90	80.6	53.1	37.8	3.76
00:30:40	0.27	97	99	64	13.5	NaN	33	4.5	11.4	21.1	91	90	80.3	52.9	37.6	3.77
00:30:41	0.27	97	99	64	13.5	NaN	33	4.5	11.4	21.1	90	90	80.1	52.8	37.4	3.78
00:30:42	0.26	97	99	64	13.5	NaN	33	4.5	11.4	21.1	90	89	80.2	52.7	37.3	3.8
00:30:43	0.26	97	99	64	13.5	NaN	33	4.5	11.4	21.1	90	89	80.1	52.6	37.2	3.81
00:30:44	0.26	97	99	64	13.5	NaN	33	4.5	11.4	21.1	90	89	79.8	52.4	37.1	3.8
00:30:45	0.26	97	99	64	13.5	NaN	33	4.5	11.4	21.1	90	89	79.7	52.2	36.9	3.81
00:30:46	0.26	97	99	64	13.5	NaN	33	4.5	11.4	21.1	89	89	79.5	52.1	36.8	3.82
00:30:47	0.25	97	98	64	13.5	NaN	33	4.5	11.4	21.1	89	88	79.3	51.9	36.8	3.82
00:30:48	0.25	97	98	64	13.5	NaN	33	4.5	11.4	21.1	89	88	79.1	51.8	36.7	3.83
00:30:49	0.25	96	98	64	13.5	NaN	33	4.5	11.4	21.1	89	88	79	51.7	36.6	3.84
00:30:50	0.24	96	98	64	13.5	NaN	33	4.5	11.4	21.1	89	88	78.9	51.6	36.5	3.84
00:30:51	0.23	96	98	64	13.5	NaN	33	4.5	11.4	21.1	89	88	78.8	51.5	36.4	3.84
00:30:52	0.22	96	98	64	13.5	NaN	33	4.5	11.4	21.1	89	88	78.5	51.4	36.3	3.84
00:30:53	0.21	96	98	64	13.5	NaN	33	4.5	11.4	21.1	89	88	78.4	51.2	36.2	3.85
00:30:54	0.2	96	97	64	13.5	NaN	33	4.5	11.4	21.1	89	88	78.2	51.1	36.1	3.84
00:30:55	0.2	96	97	64	13.5	NaN	33	4.5	11.4	21.1	88	88	78	50.9	35.9	3.84
00:30:56	0.19	96	97	64	13.5	NaN	33	4.5	11.4	21.1	88	87	77.8	50.8	35.8	3.85
00:30:57	0.16	96	97	64	13.5	NaN	33	4.5	11.4	21.1	88	87	77.6	50.6	35.7	3.85
00:30:58	0.14	95	98	64	13.5	NaN	33	5.4	8.3	20.9	88	87	77.4	50.5	35.5	3.85
00:30:59	0.11	95	98	64	13.5	NaN	33	5.4	8.3	20.9	88	87	77.3	50.4	35.4	3.85
00:31:00	0.07	95	98	64	13.5	8.9	33	4.6	11.4	21.5	88	87	77.3	50.4	35.3	3.86
00:31:01	0.07	95	98	64	13.5	8.9	33	4.6	11.4	21.5	88	88	77.2	50.3	35.2	3.88
00:31:02	0.03	95	97	64	13.5	8.9	33	4.1	11.3	21.5	88	87	77.2	50.2	35.1	3.88
00:31:03	0	94	97	64	13.5	8.9	33	4.1	11.3	21.5	88	87	77.1	50.1	35.1	3.88
00:31:04	0	94	95	64	13.5	8.9	33	4.6	11.4	20.9	88	87	77	50	35	3.88
00:31:05	0	94	95	64	13.5	8.9	33	4.6	11.4	20.9	88	87	77	50	35	3.89
00:31:06	0	94	95	64	13.5	8.9	33	4.6	11.2	21.1	88	87	76.9	49.9	34.9	3.88
00:31:07	0	94	95	64	13.5	8.9	NaN	4.6	11.2	21.1	88	88	76.9	49.9	34.9	3.88
00:31:08	0	94	95	64	13.5	8.9	NaN	4.2	11.3	21	88	88	76.8	49.8	34.9	3.89
00:31:09	0	93	96	64	13.5	8.9	NaN	2.5	4.8	21	88	88	76.8	49.8	34.9	3.89
00:31:10	0	93	96	64	13.5	8.9	NaN	2.5	4.8	21	88	88	76.6	49.8	34.9	3.89
00:31:11	0	93	98	64	15	8.9	NaN	2.7	4.8	21	89	88	76.5	49.7	34.8	3.89
00:31:12	0	93	98	65	15	8.2	NaN	3.3	4.8	21	89	88	76.3	49.7	34.8	3.89
00:31:13	0	94	99	65	15	7.9	33	3.3	4.8	21	89	88	76.3	49.7	34.8	3.88
00:31:14	0	94	99	65	15	7.8	33	3.3	4.8	21	89	89	76.1	49.8	34.8	3.89
00:31:15	0	94	99	65	15	7.8	33	4.5	6.4	22.7	89	89	76.1	49.8	34.8	3.9
00:31:16	0	95	99	65	15	7.6	33	4.6	12.1	22.7	90	89	76.1	49.9	34.8	3.91
00:31:17	0	95	99	65	15	8.2	33	4.6	12.1	22.3	90	89	76.1	49.9	34.8	3.93
00:31:18	0	96	99	65	15	8.2	33	4.6	12.1	22.3	90	89	76.1	50	34.8	3.94
00:31:19	0	96	99	65	15	8.2	33	4.7	11.8	22.3	90	90	76	50	34.8	3.94
00:31:20	0	96	99	65	15	8.2	33	4.7	11.8	22.3	91	90	76.1	50	34.8	3.95
00:31:21	0	96	99	65	15	8.2	33	4.3	11.7	21.9	90	90	75.9	50	34.8	3.95
00:31:22	0	96	99	65	15	8.2	33	4.3	11.7	21.9	90	90	76.1	50.1	34.8	3.96
00:31:23	0	96	99	65	15	8.2	33	4.3	11.6	21.6	90	90	76.1	50.1	34.9	3.96
00:31:24	0	96	99	65	15	8.2	33	4.6	11.4	21.5	90	90	76.3	50.2	35	3.96
00:31:25	0.03	96	99	65	15	8.2	33	4.6	11.4	21.5	90	90	76.3	50.3	35.1	3.96
00:31:26	0.08	96	99	65	15	8.2	33	4.6	11.3	21.9	90	90	76.5	50.4	35.2	3.95
00:31:27	0.11	96	99	65	15	8.2	33	4.6	11.3	21.9	90	90	76.5	50.5	35.3	3.95
00:31:28	0.11	96	99	65	15	8	33	4.3	11.4	22.2	90	90	76.6	50.5	35.4	3.94
00:31:29	0.13	96	99	65	15	8	33	4.3	11.4	22.2	90	90	76.6	50.6	35.5	3.94
00:31:30	0.15	96	99	65	15	7.5	33	4.1	11.6	22.3	91	90	76.8	50.6	35.6	3.93
00:31:31	0.16	96	99	65	15	7.5	33	4.1	11.6	22.3	91	90	77	50.8	35.7	3.93
00:31:32	0.16	96	99	65	15	7.5	33	4.6	11.7	21.9	91	90	77	50.9	35.8	3.92
00:31:33	0.17	96	99	65	15	7.5	33	4.6	11.7	21.9	91	90	77.4	51.1	35.9	3.93
00:31:34	0.17	97	99	65	15	7.5	33	4.7	11.5	22.2	91	90	77.4	51.2	36	3.92
00:31:35	0.18	97	99	65	15	7.5	33	4.5	11.6	22.7	91	91	77.8	51.3	36.1	3.92
00:31:36	0.19	97	99	65	15	7.5	33	4.5	11.6	22.7	91	91	77.8	51.4	36.1	3.91
00:31:37	0.19	97	99	65	15	7.4	33	4.1	11.7	22.8	91	91	78	51.5	36.3	3.91
00:31:38	0.2	97	99	65	15	7.4	33	4.1	11.7	22.8	91	91	78.1	51.6	36.3	3.91
00:31:39	0.21	97	99	65	15	7.4	33	4.3	11.9	22.5	92	91	78.3	51.7	36.4	3.9
00:31:40	0.21	97	99	65	15	7.4	33	4.3	11.9	22.5	92	91	78.5	51.9	36.5	3.91
00:31:41	0.22	97	99	65	15	7.4	33	4.6	11.7	22.1	92	91	78.6	51.9	36.6	3.91
00:31:42	0.22	97	99	65	15	7.4	33	4.6	11.7	22.1	92	91	78.9	52.1	36.7	3.91
00:31:43	0.23	97	99	65	15	7.4	33	4.7	11.6	22	92	92	78.9	52.2	36.7	3.92
00:31:44	0.24	97	100	65	15	7.3	33	4.6	11.5	22.4	92	92	79.3	52.3	36.8	3.92
00:31:45	0.25	97	100	65	15	7.3	33	4.6	11.5	22.4	92	92	79.3	52.4	36.9	3.92
00:31:46	0.25	97	100	65	15	7.3	33	4.2	11.6	22.6	92	92	79.6	52.5	37	3.92
00:31:47	0.25	97	100	65	15	7.3	33	4.2	11.6	22.6	92	92	79.6	52.6	37	3.92
00:31:48	0.26	97	100	65	15	7.3	33	4.1	11.8	22.7	92	92	79.8	52.8	37.1	3.92
00:31:49	0.26	97	100	65	15	7.3	33	4.1	11.8	22.7	92	92	80	52.9	37.2	3.93
00:31:50	0.27	97	100	65	15	7.3	33	4.5	11.9	22.4	93	92	80.1	52.9	37.3	3.93
00:31:51	0.27	97	100	65	15	7.3	33	4.5	11.9	22.4	93	92	80.3	53.1	37.4	3.93
00:31:52	0.27	97	99	65	15	7.3	34	4.6	11.7	22.1	93	92	80.3	53.1	37.4	3.93
00:31:53	0.27	97	99	65	15	7.3	34	4.6	11.7	22.1	93	93	80.5	53.2	37.5	3.93
00:31:54	0.28	97	99	65	15	7.3	34	4.5	11.8	22.7	93	93	80.5	53.3	37.5	3.93
00:31:55	0.28	97	100	65	15	7.2	34	4.1	11.9	22.9	93	93	80.8	53.4	37.7	3.92
00:31:56	0.28	97	100	65	15	7.2	34	4.1	11.9	22.9	93	93	80.7	53.4	37.7	3.92
00:31:57	0.28	97	100	65	15	7.2	34	4.4	12.1	22.4	93	93	80.8	53.4	37.8	3.93
00:31:58	0.28	97	100	65	15	7.2	34	4.4	12.1	22.4	93	93	80.8	53.4	37.7	3.92
00:31:59	0.29	97	100	65	15	7.2	34	4.6	11.9	22.1	93	93	80.8	53.4	37.8	3.92
00:32:00	0.29	97	100	65	15	7.2	34	4.6	11.9	22.1	93	93	80.9	53.5	37.8	3.93
00:32:01	0.29	97	100	65	15	7.2	34	4.5	11.8	22.6	93	93	80.9	53.5	37.7	3.93
00:32:02	0.3	97	100	65	15	7.2	34	4.1	12	22.8	93	93	81.1	53.5	37.8	3.92
00:32:03	0.3	97	100	65	15	7.2	34	4.1	12	22.8	93	93	81	53.5	37.8	3.93
00:32:04	0.3	97	99	65	15	7.2	34	4.3	12.1	22.4	93	93	81.2	53.6	37.9	3.93
00:32:05	0.3	97	99	65	15	7.2	34	4.3	12.1	22.4	93	93	81.1	53.6	37.9	3.93
00:32:06	0.31	97	99	65	15	7.2	34	4.4	12	22	94	93	81.3	53.7	38	3.94
00:32:07	0.31	97	99	65	15	7.2	34	4.4	12	22	94	93	81.4	53.8	38	3.94
00:32:08	0.31	97	100	65	15	7.2	34	4.6	11.8	22.6	94	93	81.6	53.9	38.1	3.95
00:32:09	0.31	97	100	65	15	7.2	34	4.2	11.9	22.8	94	93	81.9	54.1	38.2	3.94
00:32:10	0.32	97	100	65	15	7.2	34	4.2	11.9	22.8	94	93	82	54.2	38.3	3.95
00:32:11	0.32	97	100	65	15	7.2	34	4.2	12.1	22.9	94	93	82.3	54.3	38.5	3.95
00:32:12	0.32	97	100	65	15	7.2	34	4.2	12.1	22.9	94	93	82.3	54.4	38.5	3.95
00:32:13	0.32	97	100	65	15	7.1	34	4.5	12.2	22.5	94	93	82.5	54.5	38.6	3.95
00:32:14	0.32	97	100	65	15	7.1	34	4.5	12.2	22.5	94	94	82.4	54.6	38.7	3.95
00:32:15	0.32	97	99	65	15	7.1	34	4.5	12	22.4	94	94	82.5	54.6	38.7	3.95
00:32:16	0.32	97	99	65	15	7.1	34	4.5	12	22.4	94	94	82.6	54.7	38.8	3.95
00:32:17	0.33	97	99	65	15	7.1	34	4.4	11.9	22.9	94	94	82.7	54.7	38.8	3.95
00:32:18	0.33	97	100	65	15	7.1	34	4.1	12.1	23	94	94	82.8	54.8	38.9	3.94
00:32:19	0.33	97	100	65	15	7.1	34	4.1	12.1	23	94	94	82.7	54.8	38.9	3.95
00:32:20	0.33	97	100	65	15	7.1	34	4.5	12.2	22.7	94	94	82.8	54.9	38.9	3.95
00:32:21	0.33	97	100	65	15	7.1	34	4.5	12.2	22.7	94	94	82.8	54.9	39	3.95
00:32:22	0.33	97	100	65	15	7.1	34	4.5	12.1	22.3	94	94	83	55	39	3.95
00:32:23	0.34	97	100	65	15	7.1	34	4.5	12.1	22.3	94	94	83.2	55.1	39.1	3.96
00:32:24	0.34	97	100	65	15	7.1	34	4.5	11.9	22.8	94	94	83.4	55.2	39.1	3.96
00:32:25	0.34	97	99	65	15	7.1	34	4.2	12	23.1	94	94	83.7	55.4	39.2	3.97
00:32:26	0.34	97	99	65	15	7.1	34	4.2	12	23.1	94	94	84	55.5	39.3	3.97
00:32:27	0.34	97	99	65	15	7.1	34	4.2	12.2	22.6	94	94	84.3	55.6	39.4	3.97
00:32:28	0.34	97	99	65	15	7.1	34	4.2	12.2	22.6	94	94	84.3	55.7	39.5	3.97
00:32:29	0.35	97	100	65	15	7.1	34	4.6	12.1	22.4	94	94	84.5	55.8	39.6	3.97
00:32:30	0.35	97	100	65	15	7.1	34	4.6	12.1	22.4	94	94	84.6	55.9	39.7	3.98
00:32:31	0.35	97	100	65	15	7.1	34	4.6	11.9	22.2	94	94	84.7	55.9	39.7	3.97
00:32:32	0.35	97	100	65	15	7.1	34	4.4	11.8	22.7	94	94	84.9	56	39.8	3.98
00:32:33	0.35	97	100	65	15	7.1	34	4.4	11.8	22.7	94	94	84.8	56	39.8	3.98
00:32:34	0.35	97	99	65	15	7	34	4.1	11.9	22.7	94	94	85	56.1	39.8	3.97
00:32:35	0.36	97	99	65	15	7	34	4.1	11.9	22.7	94	94	84.9	56.1	39.9	3.97
00:32:36	0.36	97	99	65	15	7	34	4.3	12.1	22.5	94	94	85	56.1	40	3.97
00:32:37	0.36	97	99	65	15	7	34	4.3	12.1	22.5	94	94	84.9	56.1	40	3.97
00:32:38	0.36	97	99	65	15	7	34	4.5	11.9	22.2	95	94	84.8	56.1	39.9	3.96
00:32:39	0.36	97	99	65	15	7	34	4.5	11.9	22.2	95	94	84.9	56.1	40	3.96
00:32:40	0.36	97	99	65	15	7	34	4.7	11.8	22.4	94	94	84.9	56.1	40	3.96
00:32:41	0.36	97	99	65	15	7	34	4.4	11.9	22.7	94	94	85	56.2	40.1	3.96
00:32:42	0.36	97	99	65	15	7	34	4.4	11.9	22.7	95	94	84.9	56.2	40.1	3.96
00:32:43	0.36	97	99	65	15	7	34	4.1	12.1	23	94	94	85.1	56.3	40.2	3.95
00:32:44	0.36	97	99	65	15	7	34	4.1	12.1	23	94	94	85.1	56.3	40.3	3.94
00:32:45	0.36	97	100	65	15	7	34	4.4	12.2	22.8	94	94	85.1	56.4	40.4	3.94
00:32:46	0.36	97	100	65	15	7	34	4.4	12.2	22.8	94	94	85.1	56.4	40.4	3.95
00:32:47	0.36	97	100	65	15	7	34	4.6	12	22.3	95	94	85	56.4	40.3	3.95
00:32:48	0.36	97	100	65	15	7	34	4.5	11.9	22.7	95	94	85.2	56.5	40.3	3.94
00:32:49	0.36	97	100	65	15	7	34	4.5	11.9	22.7	95	94	85.2	56.5	40.4	3.94
00:32:50	0.36	97	100	65	15	7	34	4.2	12	23.1	95	94	85.4	56.6	40.5	3.95
00:32:51	0.36	97	100	65	15	7	34	4.2	12	23.1	95	94	85.4	56.6	40.5	3.95
00:32:52	0.36	97	100	65	15	7	34	4	12.2	22.7	95	94	85.6	56.7	40.5	3.94
00:32:53	0.36	97	100	65	15	7	34	4	12.2	22.7	95	94	85.7	56.8	40.7	3.94
00:32:54	0.35	97	100	65	15	7	34	4.6	12.1	22.3	95	94	85.8	56.8	40.8	3.94
00:32:55	0.35	97	100	65	15	7	34	4.6	11.9	22.1	94	94	86	57	40.8	3.95
00:32:56	0.35	97	100	65	15	7	34	4.6	11.9	22.1	94	94	86.1	57	40.8	3.94
00:32:57	0.35	97	100	65	15	7	34	4.4	11.8	22.7	94	94	86.4	57.1	40.9	3.93
00:32:58	0.35	97	100	65	15	7	34	4.4	11.8	22.7	94	94	86.3	57.1	41	3.93
00:32:59	0.35	97	100	65	15	6.8	34	4	11.9	22.9	94	94	86.5	57.2	41.1	3.93
00:33:00	0.35	97	100	65	15	6.8	34	4	11.9	22.9	94	94	86.4	57.2	41.1	3.93
00:33:01	0.35	97	99	65	15	6.8	34	4.4	12.1	22.5	94	94	86.3	57.2	41.2	3.92
00:33:02	0.35	97	99	65	15	6.8	34	4.4	12.1	22.5	94	94	86.3	57.2	41.2	3.92
00:33:03	0.35	97	99	65	15	6.8	34	4.6	12	22.1	94	96	86.2	57.5	41.1	4.03
00:33:04	0.35	97	99	65	15	6.8	34	4.5	11.8	22.5	94	99	86	57.9	41	4.17
00:33:05	0.35	97	99	65	15	6.8	34	4.5	11.8	22.5	94	102	85.8	60.8	40.8	4.28
00:33:06	0.35	97	99	65	15	6.9	34	4.2	12	22.9	94	103	85.8	66	40.8	4.31
00:33:07	0.35	97	99	65	15	6.9	34	4.2	12	22.9	94	NaN	NaN	4824.5	NaN	NaN
00:33:08	0.35	97	99	65	15	6.9	34	4.1	12.1	23	94	NaN	NaN	3588.4	NaN	NaN
00:33:09	0.36	97	99	65	15	6.9	34	4.1	12.1	23	94	NaN	NaN	6440.9	NaN	NaN
00:33:10	0.36	97	99	65	15	6.9	34	4.5	12.2	22.6	95	NaN	NaN	2739.9	NaN	NaN
00:33:11	0.36	97	99	65	15	6.9	34	4.6	12	22.2	95	NaN	NaN	5592.4	NaN	NaN
00:33:12	0.36	97	99	65	15	6.9	34	4.6	12	22.2	95	NaN	NaN	1504.5	NaN	NaN
00:33:13	0.36	97	99	65	15	6.9	34	4.5	11.9	22.9	95	NaN	NaN	1527.8	NaN	NaN
00:33:14	0.36	97	99	65	15	6.9	34	4.5	11.9	22.9	95	NaN	NaN	1549	NaN	NaN
00:33:15	0.36	97	99	65	15	6.8	34	4.1	12.1	23.2	95	NaN	NaN	1559.4	NaN	NaN
00:33:16	0.36	97	99	65	15	6.8	34	4.1	12.1	23.2	95	NaN	NaN	5062	NaN	NaN
00:33:17	0.36	97	100	65	15	6.8	34	4.2	12.2	22.7	95	NaN	NaN	5075.9	NaN	NaN
00:33:18	0.36	97	100	65	15	6.8	34	4.6	12.1	22.3	95	NaN	NaN	5094.9	NaN	NaN
[truncated: 1,603 more rows]
